# Supplementary material for: Defensive Responses of Tea Plants (Camellia sinensis) Against Tea Green Leafhopper Attack: A Multi-Omics Study
Source: Front Plant Sci. 2020 Jan 17;10:1705. doi: 10.3389/fpls.2019.01705 (PMC6978701; doi:10.3389/fpls.2019.01705)
Supplement: Supplementary file 3 [file Table_2.xlsx]

## Sheet: ESI-
Table S2. (A) Summary of molecular features detected in ESI-
Compound	m/z ([M-H]-)	Tentative Metabolite Assignment	Metabolite Class	RT (min)	Note
0.66_272.9583m/z	272.958			0.661933
0.66_276.9348m/z	276.935			0.661933
0.66_390.9170m/z	390.917			0.661933
0.66_500.9186m/z	500.919			0.661933
0.66_244.9627m/z	244.963			0.661933
0.66_418.8913m/z	418.891			0.661933
0.66_304.9106m/z	304.911			0.661933
0.66_516.8963m/z	516.896			0.661933
0.66_130.9828m/z	130.983			0.661933
0.66_402.9161m/z	402.916			0.661933
0.66_174.9553m/z	174.955			0.661933
0.66_386.9383m/z	386.938			0.661933
0.66_288.9356m/z	288.936			0.661933
0.66_158.9781m/z	158.978			0.661933
0.66_114.9877m/z	114.988			0.661933
0.67_102.9879m/z	102.988			0.669083
0.67_275.9056m/z	275.906			0.669083
0.67_146.9605m/z	146.96			0.669083
0.74_1106.5449m/z	1106.54			0.7405
0.74_1188.5050m/z	1188.51			0.7405
0.74_1155.5137m/z	1155.51			0.7405
0.74_920.1081m/z	920.108			0.7405
0.74_970.0740m/z	970.074			0.7405
0.74_962.0881m/z	962.088			0.7405
0.74_1004.0680m/z	1004.07			0.7405
0.74_1046.0488m/z	1046.05			0.7405
0.74_793.6636m/z	793.664			0.7405
0.74_1104.5460m/z	1104.55			0.7405
0.74_854.6621m/z	854.662			0.7405
0.74_1180.4774m/z	1180.48			0.7405
0.74_1163.5012m/z	1163.5			0.7405
0.74_861.6509m/z	861.651			0.7405
0.74_903.6315m/z	903.631			0.7405
0.74_1071.5517m/z	1071.55			0.7405
0.74_112.9847m/z	112.985			0.7405
0.74_1113.5334m/z	1113.53			0.7405
0.74_196.9458m/z	196.946			0.7405
0.74_918.6062m/z	918.606			0.7405
0.74_702.7140m/z	702.714			0.7405
0.74_1028.5712m/z	1028.57			0.7405
0.74_944.6114m/z	944.611			0.7405
0.74_1086.5283m/z	1086.53			0.7405
0.74_826.6579m/z	826.658			0.7405
0.74_684.7412m/z	684.741			0.7405
0.74_1044.5470m/z	1044.55			0.7405
0.74_994.5791m/z	994.579			0.7405
0.74_926.5930m/z	926.593			0.7405
0.74_910.6189m/z	910.619			0.7405
0.74_876.6243m/z	876.624			0.7405
0.74_1171.4901m/z	1171.49			0.7405
0.74_960.5848m/z	960.585			0.7405
0.74_1002.5674m/z	1002.57			0.7405
0.74_600.7799m/z	600.78			0.7405
0.74_264.9335m/z	264.934			0.7405
0.74_516.8183m/z	516.818			0.7405
0.74_432.8563m/z	432.856			0.7405
0.74_348.8946m/z	348.895			0.7405
0.74_827.6578m/z	827.658			0.7405
0.74_945.6117m/z	945.612			0.7405
0.74_870.6372m/z	870.637			0.7405
0.74_1036.5600m/z	1036.56			0.7405
0.74_1052.5358m/z	1052.54			0.7405
0.74_954.5985m/z	954.599			0.7405
0.74_786.6759m/z	786.676			0.7405
0.74_1020.5856m/z	1020.59			0.7405
0.74_952.5993m/z	952.599			0.7405
0.74_700.7155m/z	700.716			0.7405
0.74_970.5733m/z	970.573			0.7405
0.74_868.6386m/z	868.639			0.7405
0.74_784.6772m/z	784.677			0.7405
0.74_886.6115m/z	886.612			0.7405
0.74_616.7541m/z	616.754			0.7405
0.74_532.7925m/z	532.793			0.7405
0.74_448.8306m/z	448.831			0.7405
0.74_280.9074m/z	280.907			0.7405
0.74_364.8689m/z	364.869			0.7405
0.74_128.9590m/z	128.959			0.7405
0.74_961.5864m/z	961.586			0.7405
0.74_919.6054m/z	919.605			0.7405
0.74_1038.5589m/z	1038.56			0.7405
0.74_877.6252m/z	877.625			0.7405
0.74_1029.5723m/z	1029.57			0.7405
0.74_1129.5087m/z	1129.51			0.7405
0.74_1095.5175m/z	1095.52			0.7405
0.74_936.6251m/z	936.625			0.7405
0.74_1079.5407m/z	1079.54			0.7405
0.74_768.7027m/z	768.703			0.7405
0.74_1003.5676m/z	1003.57			0.7405
0.74_852.6648m/z	852.665			0.7405
0.74_987.5922m/z	987.592			0.7405
0.74_1087.5279m/z	1087.53			0.7405
0.74_835.6446m/z	835.645			0.7405
0.74_911.6185m/z	911.618			0.7405
0.74_1122.5211m/z	1122.52			0.7405
0.74_995.5797m/z	995.58			0.7405
0.74_1045.5480m/z	1045.55			0.7405
0.74_1138.4954m/z	1138.5			0.7405
0.74_927.5932m/z	927.593			0.7405
0.74_1120.5204m/z	1120.52			0.7405
0.75_618.7527m/z	618.753			0.747633
0.75_298.8799m/z	298.88			0.747633
0.75_843.6314m/z	843.631			0.747633
0.75_1012.0561m/z	1012.06			0.747633
0.75_534.7908m/z	534.791			0.747633
0.75_212.9198m/z	212.92			0.747633
0.75_366.8672m/z	366.867			0.747633
0.75_1136.4963m/z	1136.5			0.747633
0.75_130.9572m/z	130.957			0.747633
0.75_235.9249m/z	235.925			0.747633
0.75_804.6481m/z	804.648			0.747633
0.75_282.9057m/z	282.906			0.747633
0.75_834.6454m/z	834.645			0.747633
0.75_1179.4777m/z	1179.48			0.747633
0.75_450.8289m/z	450.829			0.747633
0.75_1011.5545m/z	1011.55			0.747633
0.75_968.5742m/z	968.574			0.747633
0.75_1054.5343m/z	1054.53			0.747633
0.75_421.8051n	466.803			0.747633
0.75_380.8432m/z	380.843			0.747633
0.75_464.8049m/z	464.805			0.747633
0.75_548.7670m/z	548.767			0.747633
0.75_632.7283m/z	632.728			0.747633
0.75_800.6517m/z	800.652			0.747633
0.75_296.8816m/z	296.882			0.747633
0.75_505.7670n	550.765			0.747633
0.75_191.9348n	382.841			0.747633
0.75_884.6132m/z	884.613			0.747633
0.75_802.6503m/z	802.65			0.747633
0.75_634.7265m/z	634.726			0.747633
0.75_718.6879m/z	718.688			0.747633
0.75_716.6898m/z	716.69			0.747633
0.75_358.8498m/z	358.85			0.754767
0.76_257.0652m/z	257.065			0.761917
0.76_131.0818m/z	131.082			0.761917
0.76_173.1037m/z	173.104			0.761917
0.78_284.1243m/z	284.124			0.783333
0.78_340.0907m/z	340.091			0.783333
0.79_302.1348m/z	302.135			0.790667
0.80_446.1507m/z	446.151			0.80495
0.80_471.0749m/z	471.075			0.80495
0.80_440.0252m/z	440.025			0.80495
0.81_128.9589m/z	128.959			0.812083
0.81_104.0343m/z	104.034			0.812083
0.81_341.1637m/z	341.164			0.812083
0.81_416.1398m/z	416.14			0.812083
0.81_736.1357m/z	736.136			0.812083
0.81_342.1162n	341.109			0.812083
0.81_512.0999m/z	512.1			0.812083
0.82_132.0295m/z	132.03			0.819233
0.82_179.0555m/z	179.055			0.819233
0.82_487.1774m/z	487.177			0.819233
0.82_482.0914m/z	482.091			0.819233
0.82_653.2139m/z	653.214			0.819233
0.82_706.1251m/z	706.125			0.819233
0.82_161.0449m/z	161.045			0.819233
0.83_127.0510m/z	127.051			0.826367
0.83_88.0393m/z	88.0393			0.826367
0.83_410.0143m/z	410.014			0.826367
0.83_311.1505m/z	311.15			0.826367
0.83_497.0465m/z	497.046			0.826367
0.83_457.1667m/z	457.167			0.826367
0.83_411.0217m/z	411.022			0.826367
0.83_145.0613m/z	145.061			0.826367
0.83_312.1054n	311.098			0.826367
0.83_676.1149m/z	676.115			0.826367
0.83_333.0586m/z	333.059			0.833517
0.83_571.1288m/z	571.129			0.833517
0.83_241.0106m/z	241.011			0.833517
0.84_307.1136m/z	307.114			0.84065
0.84_440.0879m/z	440.088			0.84065
0.84_273.0369m/z	273.037			0.84065
0.84_259.0216m/z	259.022			0.84065
0.84_409.0750m/z	409.075			0.84065
0.85_347.0745m/z	347.074			0.847783
0.85_377.0849m/z	377.085			0.847783
0.85_146.0454m/z	146.045			0.847783
0.85_349.0719m/z	349.072			0.847783
0.85_242.0792m/z	242.079			0.847783
0.85_379.0816m/z	379.082			0.847783
0.85_243.0169m/z	243.017			0.847783
0.85_289.0325m/z	289.033			0.854933
0.85_177.0397m/z	177.04			0.854933
0.85_129.0188m/z	129.019			0.854933
0.85_159.0290m/z	159.029			0.854933
0.85_128.0345m/z	128.034			0.854933
0.85_195.0504m/z	195.05			0.854933
0.85_102.0552m/z	102.055			0.854933
0.86_399.0942m/z	399.094			0.862067
0.86_160.8413m/z	160.841			0.862067
0.86_195.8106m/z	195.811			0.862067
0.86_199.8044m/z	199.804			0.862067
0.86_162.8384m/z	162.838			0.862067
0.86_201.8011m/z	201.801			0.862067
0.86_164.8353m/z	164.835			0.862067
0.86_210.0071m/z	210.007			0.862067
0.86_398.0966m/z	398.097			0.862067
0.87_209.0297m/z	209.03			0.869217
0.87_382.1026m/z	382.103			0.869217
0.87_369.0839m/z	369.084			0.869217
0.87_383.0995m/z	383.099			0.869217
0.87_197.8076m/z	197.808			0.869217
0.88_317.0546m/z	317.055			0.87635
0.88_353.0891m/z	353.089			0.87635
0.88_325.0769m/z	325.077			0.87635
0.88_339.0735m/z	339.074			0.87635
0.88_352.0924m/z	352.092			0.87635
0.88_215.0315m/z	215.031			0.87635
0.88_165.0397m/z	165.04			0.8835
0.88_367.1039m/z	367.104			0.8835
0.88_303.9200m/z	303.92			0.8835
0.89_267.9429m/z	267.943			0.890633
0.89_239.0761m/z	239.076			0.890633
0.89_245.0421m/z	245.042			0.890633
0.89_155.0012m/z	155.001			0.890633
0.90_517.1403m/z	517.14			0.897783
0.90_412.0290m/z	412.029			0.897783
0.90_237.0605m/z	237.06			0.897783
0.90_87.0078m/z	87.0078			0.897783
0.90_202.0712m/z	202.071			0.904917
0.90_168.9804m/z	168.98			0.904917
0.91_223.0451m/z	223.045			0.912067
0.92_135.0292m/z	135.029			0.9192
0.93_189.0873m/z	189.087			0.933483
0.95_313.1129m/z	313.113			0.9549
0.96_262.0557m/z	262.056			0.962183
0.96_185.0211m/z	185.021			0.962183
0.97_283.1019m/z	283.102			0.969333
0.97_341.9336m/z	341.934			0.969333
0.97_290.9796m/z	290.98			0.969333
0.97_158.0451m/z	158.045			0.969333
0.97_267.0713m/z	267.071			0.969333
0.98_152.9856m/z	152.986			0.976467
0.98_191.4321m/z	191.432			0.976467
0.98_191.2314m/z	191.231			0.976467
0.98_191.0974m/z	191.097			0.976467
0.98_508.9981m/z	508.998			0.976467
0.98_342.9418m/z	342.942			0.976467
0.98_405.1000m/z	405.1			0.976467
0.98_128.0464n	173.045			0.976467
0.98_629.1012m/z	629.101			0.976467
0.98_421.0728m/z	421.073			0.976467
0.98_391.1043m/z	391.104			0.976467
0.98_436.0301m/z	436.03			0.976467
0.98_191.0559m/z	191.056	quinic acid	phenolic acids	0.976467
0.98_191.1222m/z	191.122			0.983617
0.98_191.1714m/z	191.171			0.983617
0.98_448.0297m/z	448.03			0.983617
0.98_85.0284m/z	85.0284			0.983617
0.98_586.0830m/z	586.083			0.983617
0.98_604.1723m/z	604.172			0.983617
0.98_609.1876m/z	609.188			0.983617
0.99_87.0081m/z	87.0081			0.99075
0.99_875.2853m/z	875.285			0.99075
0.99_486.1458m/z	486.146			0.99075
0.99_766.2242m/z	766.224			0.99075
0.99_447.1344m/z	447.134			0.99075
0.99_701.1902m/z	701.19			0.99075
0.99_857.2782m/z	857.278			0.99075
0.99_209.0660m/z	209.066			0.99075
0.99_695.2254m/z	695.225			0.99075
0.99_533.1730m/z	533.173			0.99075
0.99_353.1075m/z	353.107			0.99075
1.00_161.0448m/z	161.045			0.9979
1.00_1078.2513m/z	1078.25			0.9979
1.00_719.2016m/z	719.202			0.9979
1.00_1025.3404m/z	1025.34			0.9979
1.00_1169.3805m/z	1169.38			0.9979
1.00_1074.8264m/z	1074.83			0.9979
1.00_1074.3248m/z	1074.32			0.9979
1.00_903.7692m/z	903.769			0.9979
1.00_666.2213n	711.22			0.9979
1.00_903.2677m/z	903.268			0.9979
1.00_732.7108m/z	732.711			0.9979
1.00_379.0823m/z	379.082			0.9979
1.00_846.2863n	845.279			0.9979
1.00_179.0555m/z	179.056			0.9979
1.00_377.0851m/z	377.085			0.9979
1.00_684.2334n	683.226			0.9979
1.01_1137.8392m/z	1137.84			1.00503
1.01_781.1959m/z	781.196			1.00503
1.01_1137.3399m/z	1137.34			1.00503
1.01_1060.2406m/z	1060.24			1.00503
1.01_642.1771m/z	642.177			1.00503
1.01_723.7056m/z	723.706			1.00503
1.01_804.7321m/z	804.732			1.00503
1.01_885.2567m/z	885.257			1.00503
1.01_1146.8474m/z	1146.85			1.00503
1.01_143.0340m/z	143.034			1.00503
1.01_1056.8160m/z	1056.82			1.00503
1.01_491.1607m/z	491.161			1.00503
1.01_873.2726m/z	873.273			1.00503
1.01_341.6126m/z	341.613			1.00503
1.01_341.3441m/z	341.344			1.00503
1.01_149.0447m/z	149.045			1.00503
1.01_89.0229m/z	89.0229			1.00503
1.01_119.0337m/z	119.034			1.00503
1.01_387.1716m/z	387.172			1.00503
1.01_271.0118m/z	271.012			1.00503
1.01_101.0233m/z	101.023			1.00503
1.01_113.0230m/z	113.023			1.00503
1.01_624.6376m/z	624.638			1.00503
1.01_642.6788m/z	642.679			1.00503
1.01_795.1942m/z	795.194			1.00503
1.01_1146.3456m/z	1146.35			1.00503
1.01_341.2635m/z	341.264			1.00503
1.01_1155.8534m/z	1155.85			1.00503
1.01_813.7375m/z	813.738			1.00503
1.01_1056.3162m/z	1056.32			1.00503
1.01_342.1162n	341.109			1.00503
1.01_504.1698n	549.168			1.00503
1.01_439.0782m/z	439.078			1.00503
1.01_341.1658m/z	341.166			1.00503
1.01_813.2364m/z	813.236			1.00503
1.01_732.2093m/z	732.209			1.00503
1.01_736.1367m/z	736.137			1.00503
1.01_471.1344m/z	471.134			1.00503
1.01_894.2627m/z	894.263			1.00503
1.01_1155.3509m/z	1155.35			1.00503
1.01_1053.3363m/z	1053.34			1.00503
1.01_984.2940m/z	984.294			1.00503
1.01_384.1255n	383.118			1.00503
1.01_515.2086m/z	515.209			1.00503
1.01_173.0922m/z	173.092			1.00503
1.01_804.2304m/z	804.23			1.00503
1.01_723.2038m/z	723.204			1.00503
1.01_894.7639m/z	894.764			1.00503
1.01_677.2611m/z	677.261			1.00503
1.01_1065.8218m/z	1065.82			1.00503
1.01_521.1718m/z	521.172			1.00503
1.01_221.0658m/z	221.066			1.00503
1.01_1065.3205m/z	1065.32			1.00503
1.01_898.1893m/z	898.189			1.00503
1.01_984.7955m/z	984.796			1.00503
1.01_975.2895m/z	975.29			1.00503
1.01_975.7899m/z	975.79			1.00503
1.01_624.1364m/z	624.136			1.01218
1.01_549.2374m/z	549.237			1.01218
1.01_786.6911m/z	786.691			1.01218
1.01_705.6639m/z	705.664			1.01218
1.01_445.1188m/z	445.119			1.01218
1.01_786.1889m/z	786.189			1.01218
1.01_705.1634m/z	705.163			1.01218
1.01_491.9884m/z	491.988			1.01218
1.01_473.1497m/z	473.15			1.01218
1.01_763.1831m/z	763.183			1.01218
1.01_601.1307m/z	601.131			1.01218
1.01_539.1380m/z	539.138			1.01218
1.01_323.0968m/z	323.097			1.01218
1.01_440.0256m/z	440.026			1.01218
1.01_541.1360m/z	541.136			1.01218
1.02_663.1982m/z	663.198			1.01932
1.02_327.1284m/z	327.128			1.01932
1.03_429.9957m/z	429.996			1.0329
1.03_297.1178m/z	297.118			1.0329
1.03_323.0277m/z	323.028			1.0329
1.04_565.0469m/z	565.047			1.04003
1.05_315.9201m/z	315.92			1.04718
1.05_197.8070m/z	197.807			1.04718
1.05_311.0972m/z	311.097			1.04718
1.13_601.1292m/z	601.129			1.13287
1.13_637.1827m/z	637.183			1.13287
1.17_133.0135m/z	133.014			1.16857
1.17_115.0029m/z	115.003			1.16857
1.23_173.0448m/z	173.045			1.23285
1.31_128.0344m/z	128.034			1.3114
1.32_173.0925m/z	173.092	theanine isomer	amino acids and peptides	1.31855	confirmed by authentic standard
1.32_155.0820m/z	155.082			1.31855
1.33_337.0762m/z	337.076			1.32568
1.33_273.0169m/z	273.017			1.32568
1.40_297.1181m/z	297.118			1.3971
1.40_173.0926m/z	173.093	theanine	amino acids and peptides	1.40425	confirmed by authentic standard
1.40_153.0662m/z	153.066			1.40425
1.40_227.9595m/z	227.96			1.40425
1.40_129.1027m/z	129.103			1.40425
1.40_273.0169m/z	273.017			1.40425
1.40_155.0821m/z	155.082			1.40425
1.40_575.2127m/z	575.213			1.40425
1.40_128.0345m/z	128.034			1.40425
1.40_515.2084m/z	515.208			1.40425
1.41_346.0547m/z	346.055			1.41138
1.41_325.1128m/z	325.113			1.41138
1.42_337.0765m/z	337.076			1.41853
1.53_272.0879m/z	272.088			1.52565
1.53_306.0757m/z	306.076	glutathione	amino acids and peptides	1.52565	confirmed by authentic standard
1.74_191.0192m/z	191.019			1.73917
1.75_203.0190m/z	203.019			1.74632
1.96_295.1023m/z	295.102			1.96055
1.97_322.1133m/z	322.113			1.97482
2.14_611.1446m/z	611.145			2.13837
2.35_295.1023m/z	295.102			2.34557
2.43_331.0667m/z	331.067	monogalloyl glucose isomer 1	hydrolysable tannins	2.43125
2.65_331.0663m/z	331.066	monogalloyl glucose isomer 2	hydrolysable tannins	2.65208
2.72_169.0135m/z	169.013			2.7235
2.73_125.0238m/z	125.024			2.73063
2.89_341.9670m/z	341.967			2.89488
2.89_342.9742m/z	342.974			2.89488
2.91_343.0663m/z	343.066	theogallin	phenolic acids	2.90917	confirmed by authentic standard
2.91_191.0556m/z	191.056			2.90917
3.10_301.0921m/z	301.092			3.10133
3.12_241.0016m/z	241.002			3.11562
3.12_169.0135m/z	169.014			3.11562
3.19_331.0665m/z	331.067			3.18703
3.32_411.0229m/z	411.023			3.31577
3.40_467.1188m/z	467.119			3.40163
3.41_323.1341m/z	323.134			3.40877
3.49_609.1247m/z	609.125			3.49447
3.59_315.0714m/z	315.071			3.59373
3.61_425.0387m/z	425.039			3.60802
3.64_218.1025m/z	218.103			3.64373
3.65_345.0819m/z	345.082	methyl 6-O-galloyl-b-D-glucose	hydrolysable tannins	3.65087
3.67_309.1183m/z	309.118			3.66515
3.83_305.0662m/z	305.066	GC	flavanols	3.8294	confirmed by authentic standard
3.83_610.1348m/z	610.135			3.8294
3.84_303.0502m/z	303.05			3.83653
3.84_261.0754m/z	261.075			3.83653
3.86_355.1060m/z	355.106			3.85797
3.97_345.0820m/z	345.082			3.96508
4.02_315.0714m/z	315.071			4.01507
4.13_609.1248m/z	609.125	prodelphinidin dimer isomer	proanthocyanidins	4.12862
4.34_353.0871m/z	353.087			4.34295
4.41_203.0822m/z	203.082			4.40722
4.42_483.0774m/z	483.077	digalloyl glucose isomer 1	hydrolysable tannins	4.4215
4.42_310.0926m/z	310.093			4.4215
4.44_593.1293m/z	593.129			4.43578
4.44_179.0350m/z	179.035			4.44292
4.45_341.0874m/z	341.087			4.45005
4.49_315.0713m/z	315.071			4.4929
4.50_323.1340m/z	323.134			4.50005
4.53_467.1187m/z	467.119			4.52862
4.56_310.0926m/z	310.093			4.55647
4.74_359.0974m/z	359.097			4.74213
4.76_483.0774m/z	483.077	digalloyl glucose isomer 2	hydrolysable tannins	4.75642
4.80_577.1349m/z	577.135			4.79927
4.81_593.1299m/z	593.13	EC-GC dimer	proanthocyanidins	4.80642
4.83_631.0943m/z	631.094			4.83497
4.88_449.9875m/z	449.988			4.88497
4.90_180.8390m/z	180.839			4.89923
4.91_660.0558m/z	660.056			4.90655
4.91_177.0186m/z	177.019			4.91368
4.91_203.0344m/z	203.034			4.91368
4.91_161.0238m/z	161.024			4.91368
4.91_177.0549m/z	177.055			4.91368
4.91_233.0805m/z	233.08			4.91368
4.91_969.1183m/z	969.118			4.91368
4.91_201.0546m/z	201.055			4.91368
4.91_939.1953m/z	939.195			4.91368
4.91_218.0572n	263.056			4.91368
4.91_305.2902m/z	305.29			4.91368
4.91_305.5458m/z	305.546			4.91368
4.91_305.1490m/z	305.149			4.91368
4.91_164.0106m/z	164.011			4.91368
4.91_305.4974m/z	305.497			4.91368
4.91_611.3493m/z	611.349			4.91368
4.91_151.0394m/z	151.039			4.91368
4.91_189.0543m/z	189.054			4.91368
4.91_285.0395m/z	285.04			4.91368
4.91_122.0360n	167.034			4.91368
4.91_287.0550m/z	287.055			4.91368
4.91_611.1421m/z	611.1421([2M-H]-)	EGC	flavanols	4.91368	confirmed by authentic standard
4.91_305.2137m/z	305.214			4.91368
4.91_261.0764m/z	261.076			4.91368
4.91_304.0580n	303.051			4.91368
4.91_110.0359n	219.066			4.91368
4.91_179.0344m/z	179.034			4.91368
4.91_165.0187m/z	165.019			4.91368
4.91_301.0345m/z	301.035			4.91368
4.91_611.2185m/z	611.218			4.91368
4.91_125.0237m/z	125.024			4.91368
4.91_176.0465n	221.045			4.91368
4.91_192.0772n	237.076			4.91368
4.91_664.0516m/z	664.052			4.91368
4.91_137.0238m/z	137.024			4.91368
4.91_139.0394m/z	139.039			4.91368
4.92_200.0478n	245.044			4.92083
4.92_163.0033m/z	163.003			4.92083
4.92_215.0689m/z	215.069			4.92083
4.92_191.0342m/z	191.034			4.92083
4.92_448.9396m/z	448.94			4.92083
4.92_387.9881m/z	387.988			4.92083
4.92_257.0444m/z	257.044			4.92083
4.92_609.1247m/z	609.125			4.92083
4.92_327.0475m/z	327.048			4.92083
4.92_235.0602m/z	235.06			4.92083
4.92_276.0625n	275.055			4.92083
4.92_260.0674n	305.067			4.92083
4.92_633.1216m/z	633.122			4.92083
4.93_293.0653m/z	293.065			4.92797
4.93_274.0463n	319.045			4.92797
4.93_446.9407m/z	446.941			4.92797
4.94_277.0701m/z	277.07			4.93512
4.94_605.1484m/z	605.148			4.93512
4.94_305.1207m/z	305.121			4.93512
4.94_593.1294m/z	593.129			4.93512
4.94_299.0762m/z	299.076			4.94225
4.94_373.0504m/z	373.05			4.94225
4.95_404.9901m/z	404.99			4.94938
4.96_491.1397m/z	491.14			4.95653
4.96_429.9304m/z	429.93			4.96367
4.97_761.1365m/z	761.137	galloylprodelphinidin dimer	proanthocyanidins	4.97082
4.97_423.0715m/z	423.071			4.97082
4.97_759.1196m/z	759.12			4.97082
4.99_443.1916m/z	443.192			4.99223
5.00_483.0775m/z	483.077	digalloyl glucose isomer 3	hydrolysable tannins	4.99938
5.01_214.0036m/z	214.004			5.00652
5.04_264.0283m/z	264.028			5.04222
5.04_304.0070m/z	304.007			5.04222
5.06_193.0493m/z	193.049			5.0558
5.06_762.1440m/z	762.144			5.06295
5.10_293.1231m/z	293.123			5.09865
5.12_577.1344m/z	577.134	procyanidin dimer isomer 1	proanthocyanidins	5.12007
5.13_319.0448m/z	319.045			5.13435
5.15_337.0926m/z	337.093	3-p-coumaroylquinic acid	phenolic acids	5.14863
5.15_163.0395m/z	163.039			5.14863
5.15_119.0494m/z	119.049			5.14863
5.16_425.9798m/z	425.98			5.15577
5.16_191.0554m/z	191.055			5.15577
5.16_359.0734m/z	359.073			5.15577
5.18_343.1020m/z	343.102			5.1772
5.33_611.1611m/z	611.161			5.32715
5.34_317.0395n	633.074			5.34143
5.34_316.5337m/z	316.534			5.34143
5.35_289.0711m/z	289.071	C	flavanols	5.34858	confirmed by authentic standard
5.35_300.9999m/z	301			5.34858
5.35_245.0805m/z	245.08			5.34858
5.36_183.0293m/z	183.029			5.35572
5.36_191.0554m/z	191.055			5.35572
5.36_353.0867m/z	353.087			5.35572
5.39_349.1855m/z	349.186			5.39143
5.43_319.0815m/z	319.081			5.43427
5.47_295.5031m/z	295.503			5.46998
5.47_295.0016m/z	295.002			5.46998
5.48_256.0304n	255.023			5.47712
5.48_255.5247m/z	255.525			5.47712
5.50_461.1649m/z	461.165			5.49853
5.51_865.1977m/z	865.198	procyanidin trimer isomer 1	proanthocyanidins	5.50568
5.51_353.0870m/z	353.087			5.51282
5.52_173.0450m/z	173.045			5.51997
5.53_461.1088m/z	461.109			5.5271
5.56_219.8446m/z	219.845			5.5621
5.56_221.8417m/z	221.842			5.5621
5.56_162.8385m/z	162.839			5.5621
5.57_206.9718m/z	206.972			5.56925
5.57_160.8414m/z	160.841			5.56925
5.57_467.1184m/z	467.118			5.56925
5.57_612.9936m/z	612.994			5.56925
5.57_209.0671m/z	209.067			5.56925
5.58_178.9769m/z	178.977			5.57638
5.58_210.9487m/z	210.949			5.57638
5.60_349.0594m/z	349.059			5.5978
5.67_463.1810m/z	463.181			5.66922
5.68_577.1351m/z	577.135	procyanidin dimer isomer 2	proanthocyanidins	5.67635
5.68_407.0759m/z	407.076			5.67635
5.68_425.0867m/z	425.087			5.6835
5.73_481.0979m/z	481.098			5.73348
5.75_865.1974m/z	865.197			5.74777
5.78_425.0864m/z	425.086			5.77633
5.78_407.0762m/z	407.076			5.77633
5.78_577.1352m/z	577.135	procyanidin dimer isomer 3	proanthocyanidins	5.78347
5.85_745.1404m/z	745.14	EGC-ECG dimer isomer 1	proanthocyanidins	5.84773
5.86_457.0761n	913.147			5.86202
5.86_423.0713m/z	423.071			5.86202
5.86_456.5706m/z	456.571			5.86202
5.87_581.1507m/z	581.151			5.86917
5.90_619.1298m/z	619.13			5.89772
5.90_387.1648m/z	387.165			5.90487
5.90_331.0658m/z	331.066			5.90487
5.93_256.0303n	255.023			5.93343
5.94_255.5246m/z	255.525			5.94057
5.94_281.0446m/z	281.045			5.94057
5.94_395.1912m/z	395.191			5.94057
5.94_295.5032m/z	295.503			5.94057
5.94_295.0017m/z	295.002			5.94057
5.95_341.0856m/z	341.086			5.94772
5.95_612.9930m/z	612.993			5.94772
5.98_576.1270m/z	576.127			5.97627
5.99_865.1982m/z	865.198	procyanidin trimer isomer 2	proanthocyanidins	5.99055
6.02_402.1511n	447.15			6.01912
6.04_745.1409m/z	745.141	EGC-ECG dimer isomer 2	proanthocyanidins	6.04053
6.04_407.0763m/z	407.076			6.04053
6.04_775.1505m/z	775.151			6.04053
6.05_611.1615m/z	611.161	carthamidin 6,7-diglucoside	flavanone glycosides	6.04768
6.07_387.1641m/z	387.164			6.0684
6.11_173.0450m/z	173.045			6.11125
6.11_436.0084m/z	436.008			6.11125
6.11_337.0924m/z	337.092	4-p-coumaroylquinic acid	phenolic acids	6.11125
6.13_595.1660m/z	595.166	naringenin diglucoside	flavanone glycosides	6.13267
6.15_387.1646m/z	387.165			6.14708
6.23_593.1505m/z	593.15			6.22558
6.25_430.9479m/z	430.948			6.247
6.25_325.0471m/z	325.047			6.247
6.25_289.5360m/z	289.536			6.247
6.25_165.0183m/z	165.018			6.247
6.25_179.0340m/z	179.034			6.247
6.25_137.0236m/z	137.024			6.247
6.25_289.2881m/z	289.288			6.247
6.25_289.2142m/z	289.214			6.247
6.25_187.0392m/z	187.039			6.247
6.25_289.1226m/z	289.123			6.247
6.25_307.0815m/z	307.082			6.247
6.25_312.0600n	357.057			6.247
6.25_632.0615m/z	632.061			6.247
6.25_205.0498m/z	205.05			6.247
6.25_203.0704m/z	203.07			6.247
6.25_221.0810m/z	221.081			6.247
6.25_303.0501m/z	303.05			6.247
6.25_245.0811m/z	245.081			6.247
6.25_290.0786n	289.071	EC	flavanols	6.247	confirmed by authentic standard
6.25_247.0610m/z	247.061			6.247
6.25_388.9952m/z	388.995			6.25415
6.25_433.9930m/z	433.993			6.25415
6.25_415.9329m/z	415.933			6.25415
6.25_271.0600m/z	271.06			6.25415
6.26_378.9669m/z	378.967			6.26128
6.26_413.9355m/z	413.935			6.26128
6.34_179.0341m/z	179.034			6.33983
6.34_124.0158m/z	124.016			6.33983
6.34_457.3512m/z	457.351			6.33983
6.34_169.0518m/z	169.052			6.33983
6.34_458.2645n	457.257			6.33983
6.34_1171.1627m/z	1171.16			6.33983
6.34_520.9821m/z	520.982			6.33983
6.34_203.0344m/z	203.034			6.33983
6.34_228.0413n	455.061			6.33983
6.34_177.0547m/z	177.055			6.33983
6.34_495.0506m/z	495.051			6.33983
6.34_520.0725m/z	520.073			6.33983
6.34_201.0541m/z	201.054			6.33983
6.34_166.0257n	331.045			6.33983
6.34_529.0649m/z	529.065			6.33983
6.34_458.0849n	915.164	EGCG	flavanols	6.33983	confirmed by authentic standard
6.34_219.0654m/z	219.065			6.33983
6.34_494.0610n	493.054			6.33983
6.34_319.0451m/z	319.045			6.33983
6.34_269.0446m/z	269.045			6.33983
6.34_161.0238m/z	161.024			6.33983
6.34_915.4198m/z	915.42			6.33983
6.34_125.0239m/z	125.024			6.33983
6.34_305.0661m/z	305.066			6.33983
6.34_169.0138m/z	169.014			6.33983
6.34_229.0132m/z	229.013			6.33983
6.35_947.1506m/z	947.151			6.34698
6.35_413.0860m/z	413.086			6.34698
6.35_457.6618m/z	457.662			6.34698
6.35_237.0756m/z	237.076			6.34698
6.35_221.0445m/z	221.045			6.34698
6.35_177.0185m/z	177.018			6.34698
6.35_123.0080m/z	123.008			6.34698
6.35_575.0127m/z	575.013			6.34698
6.35_205.0132m/z	205.013			6.34698
6.35_301.0337m/z	301.034			6.34698
6.35_200.0466n	245.044			6.34698
6.35_329.0293m/z	329.029			6.34698
6.35_122.0356n	243.065			6.34698
6.35_317.0291m/z	317.029			6.34698
6.35_261.0757m/z	261.076			6.34698
6.35_193.0135m/z	193.013			6.34698
6.35_458.1519n	457.145			6.34698
6.35_287.0555m/z	287.055			6.34698
6.35_913.1477m/z	913.148	digalloylprodelphinidin dimer	proanthocyanidins	6.34698
6.35_138.0308n	275.055			6.34698
6.35_240.0410n	479.058			6.35412
6.35_929.1416m/z	929.142			6.35412
6.35_931.1547m/z	931.155			6.35412
6.35_911.1306m/z	911.131			6.35412
6.35_217.0495m/z	217.05			6.35412
6.36_967.0658m/z	967.066			6.36127
6.36_634.9278m/z	634.928			6.36127
6.36_968.0719m/z	968.072			6.36127
6.36_937.1432m/z	937.143			6.36127
6.37_305.1084m/z	305.108			6.3684
6.37_453.0452m/z	453.045			6.3684
6.37_636.9268m/z	636.927			6.3684
6.37_471.0556m/z	471.056			6.3684
6.37_763.1905m/z	763.191			6.3684
6.37_638.9248m/z	638.925			6.3684
6.37_428.0727n	473.071			6.3684
6.37_554.9888m/z	554.989			6.3684
6.38_555.9934m/z	555.993			6.37553
6.38_795.1782m/z	795.178			6.38268
6.38_804.1990m/z	804.199			6.38268
6.39_191.0551m/z	191.055			6.38982
6.40_585.2180m/z	585.218			6.39697
6.40_337.0922m/z	337.092	5-p-coumaroylquinic acid	phenolic acids	6.39697
6.40_173.0450m/z	173.045			6.39697
6.42_433.2067m/z	433.207			6.41843
6.45_729.1452m/z	729.145			6.45415
6.45_551.1757m/z	551.176			6.45415
6.47_389.1802m/z	389.18			6.46843
6.49_865.1978m/z	865.198	procyanidin trimer isomer 3	proanthocyanidins	6.48985
6.49_193.0133m/z	193.013			6.48985
6.49_319.0449m/z	319.045			6.48985
6.50_185.0374m/z	185.037			6.50413
6.50_273.1155m/z	273.115			6.50413
6.50_185.5389m/z	185.539			6.50413
6.51_96.9591m/z	96.9591			6.51127
6.53_449.1073m/z	449.107			6.5327
6.57_427.1806m/z	427.181			6.5677
6.57_551.1400m/z	551.14			6.57483
6.60_491.1395m/z	491.14			6.59627
6.60_260.0349m/z	260.035			6.59627
6.63_318.0470n	635.088			6.63197
6.63_317.5415m/z	317.541			6.63197
6.68_761.1346m/z	761.135			6.68195
6.69_305.0658m/z	305.066			6.68908
6.70_563.1397m/z	563.14			6.69623
6.71_576.6283m/z	576.628			6.71052
6.72_449.0787n	897.152			6.71765
6.72_576.1266m/z	576.127			6.71765
6.78_729.1453m/z	729.145	galloylprocyanidin dimer	proanthocyanidins	6.78192
6.81_316.0317m/z	316.032			6.81048
6.81_392.5387m/z	392.539			6.81048
6.81_392.0371m/z	392.037			6.81048
6.81_897.1507m/z	897.151	ECG-EGCG dimer	proanthocyanidins	6.81048
6.81_785.0833m/z	785.083			6.81048
6.86_245.0400m/z	245.04			6.86047
6.87_321.1543m/z	321.154			6.86762
6.90_563.1403m/z	563.14	apigenin 6-C-glucoside 8-C-arabinoside	flavone glycosides	6.89617
6.92_307.1388m/z	307.139			6.92473
6.92_720.1578m/z	720.158			6.92473
6.95_539.2125m/z	539.213			6.9533
6.97_363.0743m/z	363.074			6.96758
6.98_583.2026m/z	583.203			6.98187
7.00_759.1224m/z	759.122	prodelphinidin A2 3'-gallate	proanthocyanidins	7.00328
7.02_479.0820m/z	479.082	myricetin 3-galactoside	flavonol glycosides	7.02472
7.05_416.1667n	461.165	phenylethyl primeveroside	glycosidically bound volatiles	7.05328
7.07_337.0918m/z	337.092			7.06685
7.07_433.2066m/z	433.207			7.06685
7.07_191.0553m/z	191.055			7.06685
7.10_775.1508m/z	775.151			7.10257
7.11_479.0821m/z	479.082	myricetin 3'-glucoside	flavonol glycosides	7.1097
7.13_365.1805m/z	365.181			7.13112
7.15_475.1270m/z	475.127			7.1454
7.17_639.1921m/z	639.192			7.16683
7.20_273.0759m/z	273.076			7.20253
7.20_283.0848m/z	283.085			7.20253
7.22_585.2184m/z	585.218			7.21682
7.25_393.1752m/z	393.175			7.25252
7.26_439.1811m/z	439.181			7.25967
7.28_479.2490m/z	479.249			7.28108
7.30_641.2080m/z	641.208			7.30252
7.34_593.1506m/z	593.151	kaempferol deoxyhexose-hexose-deoxyhexose		7.33822
7.35_713.1497m/z	713.15			7.34535
7.35_287.0554m/z	287.055			7.3525
7.35_269.0444m/z	269.044			7.3525
7.35_413.0865m/z	413.087			7.3525
7.35_1065.2488m/z	1065.25			7.3525
7.36_771.1979m/z	771.198	quercetin 3-O-glucosyl rutinoside	flavonol glycosides	7.35963
7.37_456.5706m/z	456.571			7.36678
7.37_457.0759n	456.069			7.37392
7.38_511.0542m/z	511.054			7.38107
7.42_472.1006n	471.093	EGCG3"Me	flavanols	7.41677	confirmed by authentic standard
7.42_183.0292m/z	183.029			7.41677
7.42_305.0659m/z	305.066			7.41677
7.42_161.0238m/z	161.024			7.41677
7.42_168.0056m/z	168.006			7.41677
7.42_125.0235m/z	125.024			7.41677
7.42_493.0740m/z	493.074			7.41677
7.42_965.1733m/z	965.173			7.41677
7.42_139.0393m/z	139.039			7.4239
7.42_124.0158m/z	124.016			7.4239
7.42_996.1039m/z	996.104			7.4239
7.42_285.0393m/z	285.039			7.4239
7.42_570.0092m/z	570.009			7.4239
7.42_507.0692m/z	507.069			7.4239
7.42_469.0768m/z	469.077			7.4239
7.42_941.1772m/z	941.177			7.4239
7.43_435.0595m/z	435.06			7.43105
7.43_391.0692m/z	391.069			7.43105
7.51_881.1564m/z	881.156	epiafzelechin 3-O-gallate-(4b->6)-epigallocatechin 3-O-gallate	flavanols	7.5096
7.62_465.1026m/z	465.103			7.62315
7.65_609.0884m/z	609.088	epigallocatechin digallate isomer 1	flavanols	7.65172
7.68_577.1557m/z	577.156	camellianin B	flavone glycosides	7.68027
7.70_609.1391m/z	609.139			7.7017
7.72_533.1292m/z	533.129			7.71598
7.72_511.0543m/z	511.054			7.71598
7.72_755.2036m/z	755.204	kaempferol 3-O-glucosyl rutinoside	flavonol glycosides	7.71598
7.80_433.1704m/z	433.17			7.80167
7.81_577.1352m/z	577.135			7.8088
7.82_383.0074m/z	383.007			7.82308
7.83_825.0989m/z	825.099			7.83023
7.83_285.0394m/z	285.039			7.83023
7.83_565.9473m/z	565.947			7.83023
7.84_137.0237m/z	137.024			7.84452
7.84_259.0600m/z	259.06			7.84452
7.84_221.0808m/z	221.081			7.84452
7.84_275.0548m/z	275.055			7.84452
7.84_193.0133m/z	193.013			7.84452
7.84_441.2591m/z	441.259			7.84452
7.84_897.1512m/z	897.151			7.84452
7.84_618.9332m/z	618.933			7.84452
7.84_905.1539m/z	905.154			7.84452
7.84_881.1568m/z	881.157			7.84452
7.84_253.0495m/z	253.05			7.84452
7.84_397.0915m/z	397.092			7.84452
7.84_620.9320m/z	620.932			7.84452
7.84_463.0642m/z	463.064			7.84452
7.84_245.0808m/z	245.081			7.84452
7.84_331.0451m/z	331.045			7.84452
7.84_303.0502m/z	303.05			7.84452
7.84_441.1467m/z	441.147			7.84452
7.84_271.0605m/z	271.061			7.84452
7.84_125.0237m/z	125.024			7.84452
7.84_169.0138m/z	169.014			7.84452
7.84_289.0712m/z	289.071			7.84452
7.84_442.0903n	441.083	ECG	flavanols	7.84452	confirmed by authentic standard
7.85_203.0705m/z	203.071			7.85165
7.85_301.0317m/z	301.032			7.85165
7.85_287.0547m/z	287.055			7.85165
7.85_504.0774m/z	504.077			7.85165
7.85_539.9992m/z	539.999			7.85165
7.85_477.0584m/z	477.058			7.85165
7.85_455.0608m/z	455.061			7.85165
7.85_439.0661m/z	439.066			7.85165
7.85_936.0825m/z	936.082			7.85165
7.86_457.0758m/z	457.076			7.8588
7.92_509.2229m/z	509.223			7.91592
7.93_609.0879m/z	609.088	epigallocatechin digallate isomer 2	proanthocyanidins	7.93035
7.94_597.1822m/z	597.182			7.94463
7.94_357.0969m/z	357.097			7.94463
7.97_399.0016m/z	399.002			7.96605
8.00_489.1031m/z	489.103			8.00175
8.00_755.2037m/z	755.204	kaempferol 3-O-glucosyl rutinoside	flavonol glycosides	8.00175
8.13_367.0125m/z	367.012			8.12958
8.13_287.0552m/z	287.055			8.12958
8.13_388.9938m/z	388.994			8.12958
8.14_259.0602m/z	259.06			8.13673
8.14_865.1619m/z	865.162	epiafzelechin epicatechin 3,3'-digallate	proanthocyanidins	8.14387
8.19_517.1377m/z	517.138			8.18672
8.24_377.1605m/z	377.16			8.2367
8.24_329.1382m/z	329.138			8.2367
8.25_448.0715m/z	448.072			8.25098
8.25_448.5732m/z	448.573			8.25098
8.34_467.0976m/z	467.098			8.34382
8.41_291.1263m/z	291.126			8.40808
8.42_287.0550m/z	287.055			8.41523
8.43_523.2230m/z	523.223			8.42952
8.52_448.0719m/z	448.072			8.5152
8.52_448.5732m/z	448.573			8.5152
8.53_509.2234m/z	509.223			8.52948
8.79_579.1715m/z	579.171			8.78587
8.84_271.0604m/z	271.06			8.83585
8.84_522.2091n	567.208			8.83585
8.84_179.0555m/z	179.055			8.843
8.89_437.0536m/z	437.054			8.88583
8.89_455.0981m/z	455.098	ECG3"Me	flavanols	8.89298
8.89_289.0710m/z	289.071			8.89298
8.89_183.0292m/z	183.029			8.89298
8.94_425.0871m/z	425.087	epiafzelechin 3-gallate	flavanols	8.94297
8.95_273.0759m/z	273.076			8.95012
8.98_287.0551m/z	287.055			8.97867
8.98_485.1083m/z	485.108			8.97867
8.99_440.0742m/z	440.074			8.99295
8.99_440.5757m/z	440.576			8.99295
9.11_439.1057m/z	439.106			9.10652
9.12_287.0552m/z	287.055			9.1208
9.12_451.1026m/z	451.103	epigallocatechin 3-O-p-coumarate isomer 1	flavanols	9.1208
9.12_305.0659m/z	305.066			9.1208
9.21_552.1842n	551.177			9.21363
9.30_287.0552m/z	287.055			9.29932
9.30_451.1026m/z	451.103	epigallocatechin 3-O-p-coumarate isomer 2	flavanols	9.29932
9.30_305.0658m/z	305.066			9.29932
9.30_163.0393m/z	163.039			9.29932
9.31_491.1185m/z	491.119			9.3136
9.36_289.1104m/z	289.11			9.36358
9.38_440.0744m/z	440.074			9.37787
9.44_419.1917m/z	419.192			9.44223
9.69_491.1188m/z	491.119			9.69147
9.71_301.0344m/z	301.034			9.70575
9.96_557.2388m/z	557.239			9.96283
10.00_555.2234m/z	555.223			9.99855
10.03_523.1457m/z	523.146			10.0343
10.04_589.1667m/z	589.167			10.0414
10.04_589.6683m/z	589.668			10.0414
10.17_555.2230m/z	555.223			10.1692
10.19_367.0123m/z	367.012			10.1906
10.19_550.2986n	595.297			10.1906
10.20_523.6470m/z	523.647			10.1978
10.20_524.1528n	523.146			10.1978
10.32_351.0173m/z	351.017			10.3192
10.32_271.0600m/z	271.06			10.3192
10.35_287.0551m/z	287.055			10.3549
10.57_442.1189m/z	442.119			10.5691
10.57_442.6197m/z	442.62			10.5691
10.80_477.2333m/z	477.233			10.8041
10.86_524.1529n	1047.3			10.8612
10.86_523.6470m/z	523.647			10.8612
11.00_583.2178m/z	583.218			11.0041
11.03_585.2330m/z	585.233			11.0327
11.06_339.0713m/z	339.071			11.0612
11.17_585.2335m/z	585.233			11.1748
11.20_448.2295n	493.229	linalool primeveroside isomer 1	glycosidically bound volatiles	11.1962
11.28_493.2282m/z	493.228			11.2819
11.42_507.2085m/z	507.209			11.4176
11.47_448.2300n	493.229	linalool primeveroside isomer 2	glycosidically bound volatiles	11.4676
11.47_483.1993m/z	483.199			11.4747
11.50_297.1520m/z	297.152			11.4962
11.85_297.1520m/z	297.152			11.8454
12.05_297.1519m/z	297.152			12.0454
12.17_297.1519m/z	297.152			12.1732
12.37_583.2183m/z	583.218			12.3732
12.38_297.1520m/z	297.152			12.3803
12.72_809.3019m/z	809.302			12.7153
12.74_297.1521m/z	297.152			12.7367
13.26_242.1754m/z	242.175			13.2647
14.00_297.1521m/z	297.152			13.9999
14.00_248.0789m/z	248.079			13.9999
Note: Hightlighted in red are differentially accumulated molecular features.

## Sheet: ESI+
Table S2. (B) Summary of molecular features detected in ESI+
Compound	m/z ([M+H]+)	Tentative Metabolite Assignment	Metabolite Class	Metabolite Class	RT (min)	Note
0.03_258.8852m/z	258.885				0.0270333
0.03_146.9615m/z	146.962				0.0341833
0.03_241.8835m/z	241.884				0.0341833
0.04_275.8882m/z	275.888				0.0413167
0.05_89.9399m/z	89.9399				0.0484667
0.12_262.8571m/z	262.857				0.119867
0.25_146.9618m/z	146.962				0.248417
0.55_131.9296m/z	131.93				0.547633
0.55_146.9616m/z	146.962				0.554767
0.58_222.1118m/z	222.112				0.5762
0.62_222.1123m/z	222.112				0.619033
0.63_208.9433m/z	208.943				0.633317
0.66_382.9272m/z	382.927				0.661883
0.66_413.8700m/z	413.87				0.661883
0.66_88.9900m/z	88.99				0.661883
0.66_70.9792m/z	70.9792				0.661883
0.66_268.9471m/z	268.947				0.661883
0.66_272.9396m/z	272.94				0.661883
0.66_262.9130m/z	262.913				0.661883
0.66_144.9841m/z	144.984				0.661883
0.66_385.8759m/z	385.876				0.661883
0.66_172.9762m/z	172.976				0.661883
0.66_299.8896m/z	299.89				0.661883
0.66_260.0097m/z	260.01				0.661883
0.66_128.0191m/z	128.019				0.661883
0.66_244.9471m/z	244.947				0.661883
0.66_241.9990m/z	241.999				0.661883
0.66_68.9825m/z	68.9825				0.661883
0.66_317.8993m/z	317.899				0.661883
0.66_110.0086m/z	110.009				0.661883
0.66_223.9880m/z	223.988				0.661883
0.66_100.0243m/z	100.024				0.661883
0.66_182.9617m/z	182.962				0.661883
0.66_82.0138m/z	82.0138				0.661883
0.66_200.9727m/z	200.973				0.661883
0.66_154.9672m/z	154.967				0.661883
0.66_218.9834m/z	218.983				0.661883
0.66_216.9497m/z	216.95				0.661883
0.66_198.9393m/z	198.939				0.661883
0.66_232.9223m/z	232.922				0.661883
0.66_203.9196m/z	203.92				0.661883
0.66_221.9303m/z	221.93				0.661883
0.66_226.9374n	249.925				0.661883
0.66_312.9197m/z	312.92				0.661883
0.66_208.9261n	231.915				0.661883
0.66_214.9129m/z	214.913				0.661883
0.67_84.9597m/z	84.9597				0.669067
0.67_247.8940m/z	247.894				0.669067
0.67_186.9195m/z	186.92				0.669067
0.67_146.0296m/z	146.03				0.669067
0.67_255.9370m/z	255.937				0.669067
0.67_86.9928m/z	86.9928				0.669067
0.69_275.8889m/z	275.889				0.690483
0.70_108.9042m/z	108.904				0.704767
0.70_208.9435m/z	208.944				0.704767
0.70_258.8859m/z	258.886				0.704767
0.70_241.8841m/z	241.884				0.704767
0.71_149.0232m/z	149.023				0.711917
0.71_130.9222n	131.929				0.711917
0.71_89.9399m/z	89.9399				0.711917
0.73_156.0419m/z	156.042				0.733333
0.74_122.9243m/z	122.924				0.740483
0.74_206.8853m/z	206.885				0.740483
0.74_290.8472m/z	290.847				0.740483
0.74_292.8452m/z	292.845				0.740483
0.74_946.5624m/z	946.562				0.740483
0.74_1182.4697m/z	1182.47				0.740483
0.74_1081.4933m/z	1081.49				0.740483
0.74_526.7575m/z	526.757				0.740483
0.74_528.7561m/z	528.756				0.740483
0.74_1100.5069m/z	1100.51				0.740483
0.74_778.6416m/z	778.642				0.740483
0.74_1030.5234m/z	1030.52				0.740483
0.74_1031.5232m/z	1031.52				0.740483
0.74_442.7957m/z	442.796				0.740483
0.74_274.8730m/z	274.873				0.740483
0.74_444.7942m/z	444.794				0.740483
0.74_1073.5036m/z	1073.5				0.740483
0.74_610.7186m/z	610.719				0.740483
0.74_696.6788m/z	696.679				0.740483
0.74_1116.4849m/z	1116.48				0.740483
0.74_864.6015m/z	864.602				0.740483
0.74_358.8342m/z	358.834				0.740483
0.74_1191.4568m/z	1191.46				0.740483
0.74_862.6021m/z	862.602				0.740483
0.74_1023.5357m/z	1023.54				0.740483
0.74_989.5428m/z	989.543				0.740483
0.74_1072.5035m/z	1072.5				0.740483
0.74_1022.5328m/z	1022.53				0.740483
0.74_1107.4963m/z	1107.5				0.740483
0.74_913.5693m/z	913.569				0.740483
0.74_190.9114m/z	190.911				0.740483
0.74_988.5404m/z	988.54				0.740483
0.74_929.5803n	930.588				0.740483
0.74_428.8200m/z	428.82				0.740483
0.74_1032.5226m/z	1032.52				0.740483
0.74_426.8213m/z	426.821				0.740483
0.74_1106.4942m/z	1106.49				0.740483
0.74_512.7828m/z	512.783				0.740483
0.74_276.8717m/z	276.872				0.740483
0.74_897.5944m/z	897.594				0.740483
0.74_1156.4650m/z	1156.46				0.740483
0.74_1158.4650m/z	1158.47				0.740483
0.74_510.7833m/z	510.783				0.740483
0.74_829.6074m/z	829.607				0.740483
0.74_1114.4855m/z	1114.49				0.740483
0.74_1166.4597m/z	1166.46				0.740483
0.74_870.5882m/z	870.588				0.740483
0.74_678.7069m/z	678.707				0.740483
0.74_1065.5156m/z	1065.52				0.740483
0.74_955.5498m/z	955.55				0.740483
0.74_1157.4656m/z	1157.47				0.740483
0.74_1142.4886m/z	1142.49				0.740483
0.74_939.5737m/z	939.574				0.740483
0.74_973.5678m/z	973.568				0.740483
0.74_905.5816m/z	905.582				0.740483
0.74_1098.5084m/z	1098.51				0.740483
0.74_904.5823m/z	904.582				0.740483
0.74_1080.4908m/z	1080.49				0.740483
0.74_1064.5133m/z	1064.51				0.740483
0.74_981.5545m/z	981.554				0.740483
0.74_1039.5120m/z	1039.51				0.740483
0.74_997.5307m/z	997.531				0.740483
0.74_954.5494m/z	954.549				0.740483
0.74_846.6276m/z	846.628				0.740483
0.74_544.7302m/z	544.73				0.740483
0.74_458.7701m/z	458.77				0.740483
0.74_1198.4474m/z	1198.45				0.740483
0.74_542.7319m/z	542.732				0.740483
0.74_1057.5281m/z	1057.53				0.740483
0.74_1149.4758m/z	1149.48				0.740483
0.74_1123.4743m/z	1123.47				0.740483
0.74_460.7682m/z	460.768				0.740483
0.74_1014.5484m/z	1014.55				0.740483
0.74_1184.4712m/z	1184.47				0.740483
0.74_980.5552m/z	980.555				0.740483
0.74_871.5886m/z	871.589				0.740483
0.74_938.5690m/z	938.569				0.740483
0.74_912.5709m/z	912.571				0.740483
0.74_1038.5101m/z	1038.51				0.740483
0.74_1089.4807m/z	1089.48				0.740483
0.74_855.6138m/z	855.614				0.740483
0.74_1047.5007m/z	1047.5				0.740483
0.74_626.6931m/z	626.693				0.740483
0.74_1090.4815m/z	1090.48				0.740483
0.74_972.5683m/z	972.568				0.740483
0.74_1174.4457m/z	1174.45				0.740483
0.74_1165.4552m/z	1165.46				0.740483
0.74_1046.5007m/z	1046.5				0.740483
0.74_1130.4643m/z	1130.46				0.740483
0.74_1048.4992m/z	1048.5				0.740483
0.74_962.5388m/z	962.539				0.740483
0.74_710.6545m/z	710.655				0.740483
0.74_1005.5195m/z	1005.52				0.740483
0.74_964.5378m/z	964.538				0.740483
0.74_1132.4625m/z	1132.46				0.740483
0.74_878.5771m/z	878.577				0.740483
0.74_880.5753m/z	880.575				0.740483
0.74_794.6155m/z	794.615				0.740483
0.74_921.5566m/z	921.557				0.740483
0.75_189.1592m/z	189.159				0.747617
0.75_124.9223m/z	124.922				0.747617
0.75_694.6806m/z	694.681				0.747617
0.75_208.8839m/z	208.884				0.747617
0.75_374.8084m/z	374.808				0.747617
0.75_594.7462m/z	594.746				0.747617
0.75_418.9521m/z	418.952				0.747617
0.75_670.8365m/z	670.836				0.747617
0.75_712.6539m/z	712.654				0.747617
0.75_251.0300m/z	251.03				0.75475
0.75_235.0554m/z	235.055				0.75475
0.75_334.9914m/z	334.991				0.75475
0.76_130.0917m/z	130.092				0.7619
0.76_441.1046m/z	441.105				0.7619
0.77_175.1186m/z	175.119				0.769033
0.77_158.0923m/z	158.092				0.769033
0.77_116.0705m/z	116.07				0.769033
0.77_157.1081m/z	157.108				0.769033
0.77_70.0654m/z	70.0654				0.769033
0.77_60.0561m/z	60.0561				0.769033
0.77_112.0870m/z	112.087				0.769033
0.77_292.1970m/z	292.197				0.769033
0.78_680.2231m/z	680.223				0.783317
0.79_72.9376m/z	72.9376				0.790467
0.79_97.9688m/z	97.9688				0.790467
0.79_304.1499m/z	304.15				0.790467
0.79_286.1393m/z	286.139				0.790467
0.79_842.2759m/z	842.276				0.790467
0.79_518.1647m/z	518.165				0.790467
0.79_320.1441m/z	320.144				0.790467
0.80_203.1023m/z	203.102				0.7976
0.80_219.0971m/z	219.097				0.7976
0.80_281.0696m/z	281.07				0.80475
0.80_448.1656m/z	448.166				0.80475
0.80_443.0476m/z	443.048				0.80475
0.80_411.0972m/z	411.097				0.80475
0.80_394.0398m/z	394.04				0.80475
0.80_775.1345m/z	775.135				0.80475
0.80_396.0346m/z	396.035				0.80475
0.80_437.0606m/z	437.061				0.80475
0.80_707.2196m/z	707.22				0.80475
0.81_104.1071m/z	104.107				0.811883
0.81_280.9951m/z	280.995				0.811883
0.81_279.9882m/z	279.988				0.811883
0.81_367.0810m/z	367.081				0.811883
0.81_736.1546m/z	736.155				0.811883
0.81_525.6640m/z	525.664				0.811883
0.81_289.0567m/z	289.057				0.811883
0.81_525.1645m/z	525.165				0.811883
0.81_568.0970m/z	568.097				0.811883
0.81_369.0753n	370.083				0.811883
0.81_370.5841m/z	370.584				0.811883
0.81_106.0498m/z	106.05				0.811883
0.81_567.5968m/z	567.597				0.811883
0.81_541.6428m/z	541.643				0.811883
0.81_540.1423m/z	540.142				0.811883
0.81_541.1409m/z	541.141				0.811883
0.81_354.6070m/z	354.607				0.811883
0.81_712.1975m/z	712.197				0.811883
0.81_365.1049m/z	365.105				0.811883
0.81_533.1544m/z	533.154				0.811883
0.81_738.1509m/z	738.151				0.811883
0.81_712.7002m/z	712.7				0.811883
0.81_192.0549m/z	192.055				0.811883
0.81_361.0888n	362.096				0.811883
0.81_249.0456m/z	249.046				0.811883
0.81_362.5979m/z	362.598				0.811883
0.81_381.0792m/z	381.079				0.811883
0.81_533.6561m/z	533.656				0.811883
0.81_576.0983m/z	576.098				0.811883
0.81_388.1813m/z	388.181				0.811883
0.81_704.7132m/z	704.713				0.811883
0.82_708.1405m/z	708.14				0.819033
0.82_526.1361m/z	526.136				0.819033
0.82_476.1607m/z	476.161				0.819033
0.82_682.1891m/z	682.189				0.819033
0.82_347.5928m/z	347.593				0.819033
0.82_495.6555m/z	495.656				0.819033
0.82_638.2124m/z	638.212				0.819033
0.82_526.6375m/z	526.637				0.819033
0.82_347.0909m/z	347.091				0.819033
0.82_510.6595m/z	510.659				0.819033
0.82_518.6508m/z	518.651				0.819033
0.82_510.1593m/z	510.159				0.819033
0.82_355.0779m/z	355.078				0.819033
0.82_697.1931m/z	697.193				0.819033
0.82_682.6903m/z	682.69				0.819033
0.82_339.6027m/z	339.603				0.819033
0.82_552.5927m/z	552.593				0.819033
0.82_745.1257m/z	745.126				0.819033
0.82_134.0448m/z	134.045				0.819033
0.82_349.1309m/z	349.131				0.819033
0.82_553.0950m/z	553.095				0.819033
0.82_528.0792m/z	528.079				0.819033
0.82_674.2013m/z	674.201				0.819033
0.82_449.0215m/z	449.021				0.819033
0.82_689.2085m/z	689.208				0.819033
0.82_697.6956m/z	697.696				0.819033
0.82_558.0877m/z	558.088				0.819033
0.82_538.0875m/z	538.087				0.819033
0.82_537.5876m/z	537.588				0.819033
0.82_355.5790m/z	355.579				0.819033
0.82_689.7092m/z	689.709				0.819033
0.82_338.0945n	677.21				0.819033
0.82_207.0224n	415.051				0.819033
0.83_495.1546m/z	495.155				0.826167
0.83_432.1707m/z	432.171				0.826167
0.83_480.1510m/z	480.151				0.826167
0.83_116.0347m/z	116.035				0.826167
0.83_74.0234m/z	74.0234				0.826167
0.83_88.0395m/z	88.0395				0.826167
0.83_667.1834m/z	667.183				0.826167
0.83_499.0647m/z	499.065				0.826167
0.83_340.5750m/z	340.575				0.826167
0.83_446.1498m/z	446.15				0.826167
0.83_511.6323m/z	511.632				0.826167
0.83_511.1309m/z	511.131				0.826167
0.83_667.6862m/z	667.686				0.826167
0.83_503.6460m/z	503.646				0.826167
0.83_730.1022m/z	730.102				0.826167
0.83_306.0031m/z	306.003				0.826167
0.83_251.0603n	503.144				0.826167
0.83_335.0862m/z	335.086				0.826167
0.83_97.0285m/z	97.0285				0.826167
0.83_365.0169n	366.024				0.826167
0.83_276.0155m/z	276.015				0.826167
0.83_319.1203m/z	319.12				0.826167
0.83_340.0735m/z	340.074				0.826167
0.83_496.1253m/z	496.125				0.826167
0.83_413.0375m/z	413.038				0.826167
0.83_496.6272m/z	496.627				0.826167
0.83_546.0879m/z	546.088				0.826167
0.83_421.0096m/z	421.01				0.826167
0.83_324.1014m/z	324.101				0.826167
0.83_332.5874m/z	332.587				0.826167
0.83_488.1386m/z	488.139				0.826167
0.83_277.0883m/z	277.088				0.826167
0.83_677.1226n	678.13				0.826167
0.83_241.0701m/z	241.07				0.826167
0.83_259.0809m/z	259.081				0.826167
0.83_109.0283m/z	109.028				0.826167
0.83_332.0858m/z	332.086				0.826167
0.83_419.0116m/z	419.012				0.826167
0.83_652.1851m/z	652.185				0.826167
0.83_351.0688m/z	351.069				0.826167
0.83_189.1341m/z	189.134				0.833483
0.83_184.0728m/z	184.073				0.833483
0.83_261.0366m/z	261.037				0.833483
0.83_807.1239m/z	807.124				0.833483
0.83_778.1162m/z	778.116				0.833483
0.83_302.0090m/z	302.009				0.833483
0.83_407.0484m/z	407.048				0.833483
0.83_277.1380m/z	277.138				0.833483
0.83_462.0114m/z	462.011				0.833483
0.83_350.0398n	373.029				0.833483
0.84_426.0444m/z	426.044				0.840617
0.84_456.0557m/z	456.056				0.840617
0.84_495.0189m/z	495.019				0.840617
0.84_193.9295m/z	193.929				0.840617
0.84_169.9063m/z	169.906				0.840617
0.84_275.1232m/z	275.123				0.840617
0.84_494.0114m/z	494.011				0.840617
0.84_517.1324m/z	517.132				0.840617
0.84_465.0085m/z	465.008				0.840617
0.84_206.1017m/z	206.102				0.840617
0.84_544.1066m/z	544.107				0.840617
0.84_611.0581m/z	611.058				0.840617
0.84_403.0082m/z	403.008				0.840617
0.84_266.0650m/z	266.065				0.840617
0.84_433.0208m/z	433.021				0.840617
0.84_279.0438m/z	279.044				0.840617
0.85_130.0501m/z	130.05				0.847767
0.85_84.0446m/z	84.0446				0.847767
0.85_242.9855m/z	242.986				0.847767
0.85_148.0604m/z	148.06				0.847767
0.85_410.0043m/z	410.004				0.847767
0.85_211.9197m/z	211.92				0.847767
0.85_514.0873m/z	514.087				0.847767
0.85_296.0652m/z	296.065				0.847767
0.85_258.1100m/z	258.11				0.8549
0.85_237.9505m/z	237.951				0.8549
0.85_349.0348m/z	349.035				0.8549
0.85_102.0551m/z	102.055				0.8549
0.85_235.9448m/z	235.945				0.8549
0.85_331.0209m/z	331.021				0.8549
0.85_260.9930m/z	260.993				0.8549
0.85_622.2187m/z	622.219				0.8549
0.85_261.1431m/z	261.143				0.8549
0.86_258.1538m/z	258.154				0.86205
0.86_272.9617m/z	272.962				0.86205
0.86_395.0563m/z	395.056				0.86205
0.86_291.1264m/z	291.126				0.86205
0.87_178.0710m/z	178.071				0.869183
0.87_270.9663m/z	270.966				0.869183
0.87_190.1073m/z	190.107				0.869183
0.87_215.9708m/z	215.971				0.869183
0.87_451.0251m/z	451.025				0.869183
0.87_470.2602m/z	470.26				0.869183
0.87_233.9819m/z	233.982				0.869183
0.87_453.0275m/z	453.027				0.869183
0.88_252.9564m/z	252.956				0.876333
0.88_313.9477m/z	313.948				0.876333
0.88_292.0047m/z	292.005				0.876333
0.88_197.9599m/z	197.96				0.876333
0.88_407.0750m/z	407.075				0.876333
0.88_239.9711m/z	239.971				0.883467
0.88_365.0473m/z	365.047				0.883467
0.88_289.0907m/z	289.091				0.883467
0.88_372.9884m/z	372.988				0.883467
0.88_265.0235m/z	265.023				0.883467
0.88_416.0554m/z	416.055				0.883467
0.88_176.0912m/z	176.091				0.883467
0.88_180.9812m/z	180.981				0.883467
0.88_553.0516m/z	553.052				0.883467
0.88_417.0516m/z	417.052				0.883467
0.88_294.0029m/z	294.003				0.883467
0.89_203.0524m/z	203.052				0.8906
0.89_227.9708m/z	227.971				0.8906
0.89_275.9925m/z	275.993				0.8906
0.89_209.9677m/z	209.968				0.8906
0.89_109.0280m/z	109.028				0.8906
0.89_324.0134m/z	324.013				0.8906
0.89_332.9655m/z	332.965				0.8906
0.89_154.0189n	155.026				0.8906
0.89_513.0277m/z	513.028				0.8906
0.89_497.0533m/z	497.053				0.8906
0.89_263.0687m/z	263.069				0.8906
0.89_173.0204m/z	173.02				0.8906
0.89_144.9585m/z	144.958				0.8906
0.89_203.9711m/z	203.971				0.8906
0.89_234.9892m/z	234.989				0.8906
0.89_371.9806m/z	371.981				0.8906
0.89_308.0118m/z	308.012				0.8906
0.89_271.0807m/z	271.081				0.8906
0.89_182.0318m/z	182.032				0.8906
0.89_557.1081m/z	557.108				0.8906
0.89_170.9780m/z	170.978				0.8906
0.89_123.0339n	247.056				0.8906
0.89_273.9969m/z	273.997				0.8906
0.89_186.9681m/z	186.968				0.8906
0.89_200.0432m/z	200.043				0.8906
0.89_288.9999m/z	289				0.8906
0.89_187.0786m/z	187.079				0.8906
0.89_279.1329m/z	279.133				0.8906
0.89_303.9878m/z	303.988				0.8906
0.89_191.0380m/z	191.038				0.8906
0.89_309.9977m/z	309.998				0.8906
0.89_236.9898m/z	236.99				0.8906
0.89_202.0705m/z	202.071				0.8906
0.89_322.0019m/z	322.002				0.8906
0.89_174.9684m/z	174.968				0.8906
0.90_112.9998m/z	113				0.89775
0.90_243.9679m/z	243.968				0.89775
0.90_276.1550m/z	276.155				0.89775
0.90_168.9593m/z	168.959				0.89775
0.90_282.9970m/z	282.997				0.89775
0.90_225.9537m/z	225.954				0.89775
0.90_280.9953m/z	280.995				0.89775
0.90_127.0386m/z	127.039				0.89775
0.90_173.9610m/z	173.961				0.89775
0.90_143.9518m/z	143.952				0.89775
0.90_182.9630m/z	182.963				0.89775
0.90_287.9923m/z	287.992				0.89775
0.90_114.0551m/z	114.055				0.89775
0.90_473.0586m/z	473.059				0.89775
0.90_204.0867m/z	204.087				0.89775
0.90_158.0811m/z	158.081				0.89775
0.90_192.0864m/z	192.086				0.904883
0.90_146.0806m/z	146.081				0.904883
0.91_249.9777m/z	249.978				0.912033
0.91_292.1024m/z	292.102				0.912033
0.91_272.0654m/z	272.065				0.912033
0.91_142.0863m/z	142.086				0.912033
0.91_544.1356m/z	544.136				0.912033
0.93_174.0757m/z	174.076				0.926317
0.93_128.0706m/z	128.071				0.926317
0.93_213.9387m/z	213.939				0.926317
0.93_191.1019m/z	191.102				0.93345
0.93_455.1156m/z	455.116				0.93345
0.94_72.9375m/z	72.9375				0.9406
0.94_160.0964m/z	160.096				0.9406
0.95_243.9580m/z	243.958				0.947733
0.95_298.9721m/z	298.972				0.954883
0.95_149.0252m/z	149.025				0.954883
0.95_240.9592m/z	240.959				0.954883
0.95_467.0177m/z	467.018				0.954883
0.95_148.9763m/z	148.976				0.954883
0.95_194.0843m/z	194.084				0.954883
0.95_102.0551m/z	102.055				0.954883
0.95_130.0860m/z	130.086				0.954883
0.95_368.0398m/z	368.04				0.954883
0.95_256.9643m/z	256.964				0.954883
0.96_302.0236m/z	302.024				0.962017
0.96_466.0152m/z	466.015				0.962017
0.96_353.0841m/z	353.084				0.962017
0.96_465.0077m/z	465.008				0.962017
0.97_174.0394m/z	174.039				0.96915
0.97_431.0112n	432.018				0.96915
0.97_319.9856m/z	319.986				0.96915
0.97_282.9797m/z	282.98				0.96915
0.97_144.0655m/z	144.066				0.96915
0.97_246.0603m/z	246.06				0.96915
0.97_276.0808n	299.069				0.96915
0.97_228.0497m/z	228.05				0.96915
0.97_270.0788m/z	270.079				0.96915
0.97_286.0531m/z	286.053				0.96915
0.97_112.9999m/z	113				0.96915
0.97_128.0340m/z	128.034				0.96915
0.97_348.0486m/z	348.049				0.96915
0.97_321.9983m/z	321.998				0.96915
0.97_344.9610m/z	344.961				0.96915
0.97_509.0449m/z	509.045				0.96915
0.97_514.0612m/z	514.061				0.96915
0.97_345.9874m/z	345.987				0.96915
0.97_470.0698m/z	470.07				0.96915
0.97_358.9889m/z	358.989				0.96915
0.97_537.0217m/z	537.022				0.96915
0.97_390.0246m/z	390.025				0.96915
0.97_247.5433m/z	247.543				0.96915
0.97_391.0186m/z	391.019				0.96915
0.97_337.1091m/z	337.109				0.96915
0.98_292.9950m/z	292.995				0.9763
0.98_84.0448m/z	84.0448				0.9763
0.98_129.0542m/z	129.054				0.9763
0.98_475.0292m/z	475.029				0.9763
0.98_263.9926m/z	263.993				0.9763
0.98_171.0232m/z	171.023				0.9763
0.98_361.9936m/z	361.994				0.9763
0.98_233.0626m/z	233.063				0.9763
0.98_300.0812n	601.155				0.9763
0.98_111.0441m/z	111.044				0.9763
0.98_391.1416m/z	391.142				0.9763
0.98_199.9758m/z	199.976				0.9763
0.98_351.0694m/z	351.069				0.9763
0.98_181.9878m/z	181.988				0.9763
0.98_392.0377m/z	392.038				0.9763
0.98_485.0605m/z	485.061				0.9763
0.98_493.0002m/z	493				0.9763
0.98_83.0492m/z	83.0492				0.9763
0.98_197.0380m/z	197.038				0.9763
0.98_436.0480m/z	436.048				0.9763
0.98_215.0521m/z	215.052				0.9763
0.98_251.9944m/z	251.994				0.9763
0.98_374.0285m/z	374.029				0.9763
0.98_630.1084m/z	630.108				0.9763
0.98_409.0905m/z	409.09				0.9763
0.98_287.9942m/z	287.994				0.9763
0.98_247.0444m/z	247.044				0.9763
0.98_291.9884m/z	291.988				0.9763
0.98_308.0753m/z	308.075				0.9763
0.98_438.0450m/z	438.045				0.9763
0.98_157.0473m/z	157.047				0.9763
0.98_121.0285m/z	121.029				0.9763
0.98_95.0493m/z	95.0493				0.9763
0.98_420.0268n	421.034				0.9763
0.98_628.1139m/z	628.114				0.9763
0.98_494.0072m/z	494.007				0.9763
0.98_434.0392m/z	434.039				0.9763
0.98_245.9817m/z	245.982				0.9763
0.98_241.9807m/z	241.981				0.9763
0.98_377.0114m/z	377.011				0.9763
0.98_364.0088m/z	364.009				0.9763
0.98_394.0508m/z	394.051				0.9763
0.98_139.0390m/z	139.039				0.9763
0.98_138.0548m/z	138.055				0.9763
0.98_332.0175m/z	332.018				0.9763
0.98_333.0246m/z	333.025				0.9763
0.98_296.9924m/z	296.992				0.9763
0.98_259.9973m/z	259.997				0.9763
0.98_190.0315n	381.079				0.983433
0.98_426.0448m/z	426.045				0.983433
0.98_100.0393m/z	100.039				0.983433
0.98_187.1058m/z	187.106				0.983433
0.98_192.0860m/z	192.086				0.983433
0.98_305.0078m/z	305.008				0.983433
0.98_324.0139m/z	324.014				0.983433
0.98_306.0031m/z	306.003				0.983433
0.98_217.0874m/z	217.087				0.983433
0.98_495.0114m/z	495.011				0.983433
0.98_589.1054m/z	589.105				0.983433
0.98_319.0113m/z	319.011				0.983433
0.98_837.1269m/z	837.127				0.983433
0.98_178.0726m/z	178.073				0.983433
0.98_408.0354m/z	408.035				0.983433
0.98_479.0365m/z	479.037				0.983433
0.98_189.0485m/z	189.048				0.983433
0.99_362.0962m/z	362.096				0.990583
0.99_370.0826m/z	370.083				0.990583
0.99_288.0495n	289.057				0.990583
0.99_533.1527m/z	533.153				0.990583
0.99_541.1412m/z	541.141				0.990583
0.99_541.6428m/z	541.643				0.990583
0.99_712.1993m/z	712.199				0.990583
0.99_712.7006m/z	712.701				0.990583
0.99_449.0202m/z	449.02				0.990583
0.99_883.2563m/z	883.256				0.990583
0.99_365.1049m/z	365.105				0.990583
0.99_451.0201m/z	451.02				0.990583
0.99_349.1310m/z	349.131				0.990583
0.99_1054.3139m/z	1054.31				0.990583
0.99_281.0693m/z	281.069				0.990583
0.99_540.6434m/z	540.643				0.990583
0.99_533.6546m/z	533.655				0.990583
0.99_362.5980m/z	362.598				0.990583
0.99_271.0799m/z	271.08				0.990583
0.99_354.1070m/z	354.107				0.990583
0.99_370.5841m/z	370.584				0.990583
0.99_711.2012m/z	711.201				0.990583
0.99_134.0449m/z	134.045				0.990583
0.99_281.5712m/z	281.571				0.990583
0.99_210.0371m/z	210.037				0.990583
0.99_1054.8149m/z	1054.81				0.990583
0.99_883.7582m/z	883.758				0.990583
0.99_289.5578m/z	289.558				0.990583
0.99_354.6086m/z	354.609				0.990583
0.99_227.9710m/z	227.971				0.990583
0.99_287.0786m/z	287.079				0.990583
0.99_605.6770m/z	605.677				0.990583
1.00_793.2254m/z	793.225				0.997717
1.00_527.1579m/z	527.158				0.997717
1.00_622.1675m/z	622.167				0.997717
1.00_428.1197n	451.109				0.997717
1.00_543.1329m/z	543.133				0.997717
1.00_865.2460m/z	865.246				0.997717
1.00_874.2512m/z	874.251				0.997717
1.00_703.1938m/z	703.194				0.997717
1.00_163.0593m/z	163.059				0.997717
1.00_271.0805m/z	271.081				0.997717
1.00_346.5949n	694.188				0.997717
1.00_85.0283m/z	85.0283				0.997717
1.00_126.0314n	127.039				0.997717
1.00_169.0288m/z	169.029				0.997717
1.00_605.1756m/z	605.176				0.997717
1.00_614.6811m/z	614.681				0.997717
1.00_144.0422n	145.049				0.997717
1.00_614.1792m/z	614.179				0.997717
1.00_689.2101m/z	689.21				0.997717
1.00_793.7270m/z	793.727				0.997717
1.00_622.6690m/z	622.669				0.997717
1.00_613.6638m/z	613.664				0.997717
1.00_186.0757m/z	186.076				0.997717
1.00_148.0608m/z	148.061				0.997717
1.00_324.1050n	325.112				0.997717
1.00_431.0099m/z	431.01				0.997717
1.00_964.7841m/z	964.784				0.997717
1.00_964.2826m/z	964.283				0.997717
1.00_511.1832m/z	511.183				0.997717
1.00_1135.8425m/z	1135.84				0.997717
1.00_524.1492m/z	524.149				0.997717
1.00_181.0498m/z	181.05				0.997717
1.00_874.7530m/z	874.753				0.997717
1.00_865.7477m/z	865.748				0.997717
1.00_240.0628n	241.07				0.997717
1.00_946.2721m/z	946.272				0.997717
1.00_532.1358m/z	532.136				0.997717
1.00_547.1437m/z	547.144				0.997717
1.00_613.1621m/z	613.162				0.997717
1.00_775.2115m/z	775.212				0.997717
1.00_1045.3078m/z	1045.31				0.997717
1.00_508.1396n	509.147				0.997717
1.00_694.6892m/z	694.689				0.997717
1.00_703.6953m/z	703.695				0.997717
1.00_363.0717m/z	363.072				0.997717
1.00_784.7213m/z	784.721				0.997717
1.00_451.6104m/z	451.61				0.997717
1.00_532.6373m/z	532.637				0.997717
1.00_211.0564m/z	211.056				0.997717
1.00_946.7730m/z	946.773				0.997717
1.00_695.7075m/z	695.708				0.997717
1.00_686.2019m/z	686.202				0.997717
1.00_388.1809m/z	388.181				0.997717
1.00_702.6949m/z	702.695				0.997717
1.00_1135.3415m/z	1135.34				0.997717
1.00_369.0832m/z	369.083				0.997717
1.00_1198.3576m/z	1198.36				0.997717
1.00_522.2024m/z	522.202				0.997717
1.00_938.2781m/z	938.278				0.997717
1.00_1198.8583m/z	1198.86				0.997717
1.00_687.7182m/z	687.718				0.997717
1.00_621.6702m/z	621.67				0.997717
1.00_857.7586m/z	857.759				0.997717
1.00_684.2546m/z	684.255				0.997717
1.00_1126.8369m/z	1126.84				0.997717
1.00_571.2337m/z	571.234				0.997717
1.00_135.0441m/z	135.044				0.997717
1.00_711.7013m/z	711.701				0.997717
1.00_775.7168m/z	775.717				0.997717
1.00_1109.3353m/z	1109.34				0.997717
1.00_307.1007m/z	307.101				0.997717
1.00_606.6928m/z	606.693				0.997717
1.01_738.1512m/z	738.151				1.00503
1.01_784.2200m/z	784.22				1.00503
1.01_900.2031m/z	900.203				1.00503
1.01_1062.2559m/z	1062.26				1.00503
1.01_305.1350m/z	305.135				1.00503
1.01_124.0393m/z	124.039				1.00503
1.01_378.0234m/z	378.023				1.00503
1.01_652.2289m/z	652.229				1.00503
1.01_109.0282m/z	109.028				1.00503
1.01_97.0285m/z	97.0285				1.00503
1.01_720.1403m/z	720.14				1.00503
1.01_456.0553m/z	456.055				1.00503
1.01_322.1491m/z	322.149				1.00503
1.01_695.2054m/z	695.205				1.00503
1.01_742.1940m/z	742.194				1.00503
1.01_215.9711m/z	215.971				1.00503
1.01_175.1075m/z	175.108				1.00503
1.01_233.9819m/z	233.982				1.00503
1.01_776.2307m/z	776.231				1.00503
1.01_343.1233m/z	343.123				1.00503
1.01_176.1170m/z	176.117				1.00503
1.01_238.0375m/z	238.037				1.00503
1.01_556.0921m/z	556.092				1.00503
1.01_487.1636m/z	487.164				1.00503
1.01_200.0792n	223.06				1.00503
1.01_414.0449m/z	414.045				1.00503
1.01_197.9616m/z	197.962				1.00503
1.01_767.2345m/z	767.234				1.00503
1.01_256.0811m/z	256.081				1.00503
1.01_202.0688m/z	202.069				1.00503
1.01_206.1014m/z	206.101				1.00503
1.01_679.2761m/z	679.276				1.00503
1.01_272.1111m/z	272.111				1.00503
1.01_160.0965m/z	160.096				1.00503
1.01_1189.4269m/z	1189.43				1.00503
1.01_558.0879m/z	558.088				1.00503
1.01_955.7789m/z	955.779				1.00503
1.01_1117.3295m/z	1117.33				1.00503
1.01_112.0756m/z	112.076				1.00503
1.01_498.0657m/z	498.066				1.00503
1.01_176.0543m/z	176.054				1.00503
1.01_955.2767m/z	955.277				1.00503
1.01_1045.8101m/z	1045.81				1.00503
1.01_331.1185m/z	331.119				1.00503
1.01_445.1915m/z	445.191				1.00503
1.01_768.7429m/z	768.743				1.00503
1.01_468.0519m/z	468.052				1.00503
1.01_1125.8329m/z	1125.83				1.00503
1.01_1036.3034m/z	1036.3				1.00503
1.01_1028.3120m/z	1028.31				1.00503
1.01_776.7333m/z	776.733				1.00503
1.01_1126.3349m/z	1126.33				1.00503
1.01_1117.8320m/z	1117.83				1.00503
1.01_171.0760m/z	171.076				1.00503
1.01_768.2424m/z	768.242				1.00503
1.01_1036.8051m/z	1036.81				1.00503
1.01_1134.8384m/z	1134.84				1.00503
1.01_1027.3174m/z	1027.32				1.00503
1.01_1027.7995m/z	1027.8				1.00503
1.01_142.0862m/z	142.086				1.00503
1.01_218.1014m/z	218.101				1.00503
1.01_898.2077m/z	898.208				1.00503
1.01_938.7839m/z	938.784				1.00503
1.01_275.9925m/z	275.993				1.01217
1.01_396.0347m/z	396.035				1.01217
1.01_222.1120m/z	222.112				1.01217
1.01_611.0732m/z	611.073				1.01217
1.01_553.0855n	576.098				1.01217
1.01_613.0733m/z	613.073				1.01217
1.01_209.9593m/z	209.959				1.01217
1.01_262.9854m/z	262.985				1.01217
1.01_273.9969m/z	273.997				1.01217
1.01_70.0651m/z	70.0651				1.01217
1.01_173.9608m/z	173.961				1.01217
1.01_129.1021m/z	129.102				1.01217
1.01_136.0606m/z	136.061				1.01217
1.01_540.0780m/z	540.078				1.01217
1.01_302.1333m/z	302.133				1.01217
1.01_336.0134m/z	336.013				1.01217
1.01_687.2113m/z	687.211				1.01217
1.01_736.1562m/z	736.156				1.01217
1.01_702.1949m/z	702.195				1.01217
1.01_657.0630m/z	657.063				1.01217
1.01_524.6509m/z	524.651				1.01217
1.01_138.0906m/z	138.091				1.01217
1.01_116.0703m/z	116.07				1.01217
1.01_203.9707m/z	203.971				1.01217
1.01_144.1017m/z	144.102				1.01217
1.01_435.1333m/z	435.133				1.01217
1.02_224.1281m/z	224.128				1.01932
1.02_144.9583m/z	144.958				1.01932
1.02_443.6242m/z	443.624				1.01932
1.02_420.1330n	443.122				1.01932
1.02_257.9825m/z	257.983				1.01932
1.02_186.9683m/z	186.968				1.01932
1.02_181.9717m/z	181.972				1.01932
1.02_306.1834m/z	306.183				1.01932
1.03_348.0705m/z	348.071				1.0329
1.03_167.9739m/z	167.974				1.0329
1.04_433.0184m/z	433.018				1.04003
1.05_292.9957m/z	292.996				1.04717
1.05_257.0762m/z	257.076				1.04717
1.05_321.1143m/z	321.114				1.05432
1.09_531.0641m/z	531.064				1.09002
1.09_247.0419m/z	247.042				1.09002
1.10_324.0120m/z	324.012				1.09717
1.13_172.9782m/z	172.978				1.13287
1.14_396.0344m/z	396.034				1.14
1.14_527.1577m/z	527.158				1.14
1.14_543.1317m/z	543.132				1.14
1.14_511.1846m/z	511.185				1.14
1.14_559.0926m/z	559.093				1.14
1.14_532.1338m/z	532.134				1.14
1.15_336.0132m/z	336.013				1.14715
1.16_124.0391m/z	124.039				1.16143
1.17_143.9529m/z	143.953				1.16857
1.17_277.9772m/z	277.977				1.16857
1.17_187.9429m/z	187.943				1.16857
1.18_231.9681m/z	231.968				1.17572
1.18_322.9692m/z	322.969				1.17572
1.18_183.9675m/z	183.967				1.17572
1.31_402.1189m/z	402.119				1.31138
1.31_158.1179m/z	158.118				1.31138
1.31_112.0754m/z	112.075				1.31138
1.31_358.1289m/z	358.129				1.31138
1.32_130.0860m/z	130.086				1.31853
1.32_175.1074m/z	175.107	theanine isomer	amino acids and peptides	amino acids and peptides	1.31853	confirmed by authentic standards
1.32_130.0500m/z	130.05				1.31853
1.32_158.0812m/z	158.081				1.31853
1.32_85.0284m/z	85.0284				1.31853
1.32_348.0695m/z	348.07				1.31853
1.38_149.0231m/z	149.023				1.37565
1.38_258.8853m/z	258.885				1.37565
1.38_224.1277m/z	224.128				1.3828
1.39_144.1019m/z	144.102				1.38993
1.40_352.0446m/z	352.045				1.39707
1.40_130.0500m/z	130.05				1.40422
1.40_175.1074m/z	175.107	theanine	amino acids and peptides	amino acids and peptides	1.40422	confirmed by authentic standards
1.40_158.0812m/z	158.081				1.40422
1.40_130.0860m/z	130.086				1.40422
1.40_158.1184m/z	158.118				1.40422
1.40_402.1189m/z	402.119				1.40422
1.40_140.0701m/z	140.07				1.40422
1.40_85.0284m/z	85.0284				1.40422
1.40_283.0039m/z	283.004				1.40422
1.40_281.0043m/z	281.004				1.40422
1.40_358.1291m/z	358.129				1.40422
1.40_111.0916m/z	111.092				1.40422
1.40_373.1657m/z	373.166				1.40422
1.40_312.1230m/z	312.123				1.40422
1.40_400.1233m/z	400.123				1.40422
1.40_804.2398m/z	804.24				1.40422
1.41_112.0756m/z	112.076				1.41135
1.41_348.0697m/z	348.07				1.41135
1.45_106.9045m/z	106.904				1.4542
1.50_271.2621m/z	271.262				1.50418
1.54_233.0583m/z	233.058				1.53918
1.55_162.0218m/z	162.022				1.54633
1.55_179.0484m/z	179.048				1.54633
1.55_308.0909m/z	308.091				1.54633
1.55_291.0644m/z	291.064				1.54633
1.55_261.0574m/z	261.057				1.54633
1.55_229.1540m/z	229.154				1.55347
1.61_241.8834m/z	241.883				1.61068
1.70_219.1336m/z	219.134				1.70352
1.70_275.8886m/z	275.889				1.70352
1.74_258.8855m/z	258.885				1.73922
1.75_106.9047m/z	106.905				1.74637
1.77_227.0154m/z	227.015				1.76795
1.80_275.8887m/z	275.889				1.80365
1.81_224.1278m/z	224.128				1.8108
1.83_159.0843m/z	159.084				1.83222
1.86_308.0906m/z	308.091				1.86078
1.88_271.2619m/z	271.262				1.87507
1.92_108.9042m/z	108.904				1.9179
1.93_174.0756m/z	174.076				1.93237
1.95_229.1541m/z	229.154				1.95378
1.96_332.1333m/z	332.133				1.96092
1.97_271.2622m/z	271.262				1.96807
2.03_261.0932m/z	261.093				2.02518
2.04_89.9399m/z	89.9399				2.03877
2.08_304.1496m/z	304.15				2.08162
2.08_175.1045m/z	175.104				2.08162
2.13_355.0724m/z	355.072				2.1316
2.13_147.0436m/z	147.044				2.1316
2.14_165.0545m/z	165.054				2.13873
2.14_307.0826m/z	307.083				2.13873
2.14_119.0492m/z	119.049				2.13873
2.14_484.1157m/z	484.116				2.13873
2.14_136.0756m/z	136.076				2.13873
2.14_307.5838m/z	307.584				2.13873
2.14_123.0439m/z	123.044				2.13873
2.15_298.5690m/z	298.569				2.14588
2.17_241.1541m/z	241.154				2.17445
2.17_182.9615m/z	182.961				2.17445
2.20_132.0841m/z	132.084				2.19587
2.20_178.0895m/z	178.089				2.19587
2.20_133.0318m/z	133.032				2.19587
2.20_84.0809m/z	84.0809				2.203
2.20_130.0860m/z	130.086				2.203
2.25_301.1031m/z	301.103				2.25298
2.27_233.1490m/z	233.149				2.27442
2.28_158.0810m/z	158.081				2.28155
2.28_170.0812m/z	170.081				2.28155
2.30_275.1089m/z	275.109				2.29583
2.30_241.8834m/z	241.883				2.30298
2.39_135.0439m/z	135.044				2.38867
2.41_268.1036m/z	268.104				2.41008
2.43_383.9966m/z	383.997				2.43152
2.43_385.9926m/z	385.993				2.43152
2.43_153.0181m/z	153.018				2.43152
2.43_355.0629m/z	355.063				2.43152
2.44_127.0387m/z	127.039				2.43865
2.44_339.0890m/z	339.089				2.43865
2.47_241.8834m/z	241.883				2.47435
2.50_593.1292m/z	593.129				2.49578
2.53_152.0570m/z	152.057				2.53148
2.53_241.8834m/z	241.883				2.53148
2.55_203.0809m/z	203.081				2.54507
2.55_221.0918m/z	221.092				2.5522
2.60_229.1540m/z	229.154				2.59505
2.60_150.0543m/z	150.054				2.60218
2.66_385.9922m/z	385.992				2.65932
2.70_148.9764m/z	148.976				2.69502
2.73_264.9660m/z	264.966				2.73072
2.73_153.0182m/z	153.018				2.73072
2.80_312.1068m/z	312.107				2.795
2.83_167.0562m/z	167.056				2.8307
2.84_323.0756m/z	323.076				2.83783
2.87_120.0237m/z	120.024				2.8664
2.87_305.0652m/z	305.065				2.8664
2.89_182.9623m/z	182.962				2.89497
2.89_121.0285m/z	121.029				2.89497
2.89_251.0731m/z	251.073				2.89497
2.89_267.0472m/z	267.047				2.89497
2.89_297.9764m/z	297.976				2.89497
2.89_191.0335m/z	191.034				2.89497
2.89_344.9898m/z	344.99				2.89497
2.90_287.0548m/z	287.055				2.9021
2.90_325.9714m/z	325.971				2.9021
2.90_542.0353m/z	542.035				2.9021
2.90_209.0438m/z	209.044				2.9021
2.90_543.0419m/z	543.042				2.9021
2.91_344.0738n	345.081				2.90925
2.91_327.0704m/z	327.07				2.90925
2.91_153.0183m/z	153.018				2.90925
2.91_642.0503m/z	642.05				2.90925
2.92_271.2619m/z	271.262				2.91638
2.92_125.0232m/z	125.023				2.91638
2.92_434.9768m/z	434.977				2.91638
2.92_397.9923m/z	397.992				2.91638
2.92_443.9977m/z	443.998				2.91638
2.92_143.0345m/z	143.034				2.91638
2.92_351.0887m/z	351.089				2.91638
2.92_364.0541m/z	364.054				2.91638
2.93_139.0390m/z	139.039				2.93067
2.94_323.0757m/z	323.076				2.93782
2.94_120.0236m/z	120.024				2.94495
2.95_356.0184m/z	356.018				2.95208
3.07_208.1326m/z	208.133				3.07278
3.09_309.1150m/z	309.115				3.0942
3.09_325.0888m/z	325.089				3.0942
3.09_356.0181m/z	356.018				3.0942
3.17_307.1678m/z	307.168				3.16562
3.17_208.1325m/z	208.133				3.17275
3.19_385.9928m/z	385.993				3.18703
3.19_153.0181m/z	153.018				3.19418
3.20_120.0807m/z	120.081				3.20132
3.25_306.0965m/z	306.096				3.2513
3.28_148.9767m/z	148.977				3.28003
3.47_148.9763m/z	148.976				3.473
3.49_611.1389m/z	611.139	caffeoylastragalin	flavonol glycosides	flavonol glycosides	3.49443
3.60_137.0229m/z	137.023				3.60083
3.60_369.9973m/z	369.997				3.60083
3.60_345.1302m/z	345.13				3.60083
3.60_327.1192m/z	327.119				3.60083
3.64_220.1166m/z	220.117				3.63655
3.64_226.1274m/z	226.127				3.63655
3.65_400.0082m/z	400.008				3.65083
3.65_369.0785m/z	369.079				3.65083
3.65_167.0337m/z	167.034				3.65083
3.65_353.1048m/z	353.105				3.65083
3.71_343.1247m/z	343.125				3.70795
3.71_610.1338m/z	610.134				3.70795
3.77_206.0441m/z	206.044				3.76508
3.78_368.0970m/z	368.097				3.77937
3.78_487.9983m/z	487.998				3.77937
3.79_163.0610m/z	163.061				3.7865
3.79_181.0719m/z	181.072	theobromine	purine alkaloids	purine alkaloids	3.7865
3.79_297.9989m/z	297.999				3.7865
3.79_181.1105m/z	181.11				3.7865
3.79_138.0657m/z	138.066				3.7865
3.79_486.0012m/z	486.001				3.7865
3.79_450.0241m/z	450.024				3.7865
3.79_280.9960m/z	280.996				3.7865
3.79_137.0818m/z	137.082				3.79365
3.82_259.0422m/z	259.042				3.8222
3.82_369.0794m/z	369.079				3.8222
3.83_252.1582m/z	252.158				3.82935
3.83_442.0454m/z	442.045				3.82935
3.83_474.1172m/z	474.117				3.82935
3.84_626.1279m/z	626.128				3.83648
3.84_120.0235m/z	120.024				3.83648
3.84_612.1491m/z	612.149	delphinidin coumaroylhexoside	anthocyanin	anthocyanins	3.83648
3.84_419.0299m/z	419.03				3.83648
3.84_401.0175m/z	401.018				3.83648
3.84_139.0392m/z	139.039				3.83648
3.84_289.0701m/z	289.07				3.83648
3.84_307.0812m/z	307.081				3.83648
3.84_359.9919m/z	359.992				3.83648
3.84_151.0387m/z	151.039				3.83648
3.84_169.0492m/z	169.049				3.83648
3.84_627.1343m/z	627.134				3.84363
3.84_628.1406m/z	628.141				3.84363
3.84_287.0544m/z	287.054				3.84363
3.84_644.1371m/z	644.137				3.84363
3.84_303.0498m/z	303.05				3.84363
3.84_610.1326m/z	610.133				3.84363
3.84_321.0596m/z	321.06				3.84363
3.84_305.0650m/z	305.065				3.84363
3.85_379.1026m/z	379.103				3.85077
3.93_230.1394m/z	230.139				3.92932
3.97_400.0080m/z	400.008				3.96502
3.97_321.0602m/z	321.06				3.96502
4.02_319.0809m/z	319.081				4.02215
4.10_596.1536m/z	596.154				4.1
4.11_287.0544m/z	287.054				4.11428
4.13_443.0965m/z	443.097				4.12857
4.13_611.1388m/z	611.139	prodelphinidin dimer isomer	proanthocyanidins	proanthocyanidins	4.12857
4.15_305.0653m/z	305.065				4.14998
4.16_761.1338m/z	761.134				4.15712
4.21_383.0940m/z	383.094				4.2071
4.24_167.0336m/z	167.034				4.23567
4.34_135.0439m/z	135.044				4.34278
4.35_408.0134m/z	408.013				4.34992
4.35_163.0387m/z	163.039				4.34992
4.36_458.1076m/z	458.108				4.35707
4.37_392.1475m/z	392.147				4.37135
4.37_298.0961m/z	298.096				4.37135
4.37_136.0616m/z	136.062				4.37135
4.38_940.1543m/z	940.154				4.37848
4.39_763.1489m/z	763.149				4.39277
4.40_261.1300m/z	261.13				4.39992
4.41_170.0602m/z	170.06				4.40705
4.41_146.0598m/z	146.06				4.40705
4.41_188.0703m/z	188.07				4.40705
4.41_118.0656m/z	118.066				4.40705
4.41_132.0442m/z	132.044				4.4142
4.41_345.1298m/z	345.13				4.4142
4.41_144.0807m/z	144.081				4.4142
4.41_307.1677m/z	307.168				4.4142
4.42_334.0892m/z	334.089				4.42133
4.42_318.1157m/z	318.116				4.42133
4.42_467.0812m/z	467.081				4.42133
4.43_153.0180m/z	153.018				4.42847
4.44_595.1439m/z	595.144				4.43562
4.44_167.0336m/z	167.034				4.43562
4.45_163.0387m/z	163.039				4.4499
4.45_181.0714m/z	181.071				4.4499
4.49_762.1439m/z	762.144				4.49273
4.51_230.1387m/z	230.139				4.51417
4.53_451.1229m/z	451.123				4.52845
4.53_307.0816m/z	307.082				4.52845
4.54_641.1491m/z	641.149				4.53558
4.54_623.1391m/z	623.139				4.53558
4.54_139.0389m/z	139.039				4.53558
4.54_334.0891m/z	334.089				4.54273
4.54_132.0441m/z	132.044				4.54273
4.56_318.1155m/z	318.115				4.5563
4.60_261.0753m/z	261.075				4.59915
4.61_305.0653m/z	305.065				4.60628
4.61_153.0182m/z	153.018				4.61343
4.63_131.9296m/z	131.93				4.62772
4.66_372.1280m/z	372.128				4.65628
4.73_414.0243m/z	414.024				4.73482
4.74_383.0939m/z	383.094				4.74197
4.74_367.1199m/z	367.12				4.74197
4.76_467.0810m/z	467.081				4.75625
4.76_153.0182m/z	153.018				4.75625
4.76_139.0391m/z	139.039				4.76338
4.78_411.0885m/z	411.089				4.78482
4.80_579.1489m/z	579.149				4.7991
4.81_595.1439m/z	595.144				4.80623
4.81_427.1013m/z	427.101				4.80623
4.83_284.1100m/z	284.11				4.82765
4.83_633.1076m/z	633.108				4.8348
4.86_131.9293m/z	131.929				4.85622
4.88_399.0206m/z	399.021				4.88478
4.88_388.1382m/z	388.138				4.88478
4.89_719.0516m/z	719.052				4.89192
4.89_401.0179m/z	401.018				4.89192
4.89_721.0521m/z	721.052				4.89192
4.89_377.0444m/z	377.044				4.89192
4.89_419.0296m/z	419.03				4.89192
4.89_442.0453m/z	442.045				4.89192
4.89_438.0500m/z	438.05				4.89192
4.90_325.0466n	326.054				4.89907
4.90_326.5557m/z	326.556				4.89907
4.90_407.0062m/z	407.006				4.89907
4.90_357.9956m/z	357.996				4.89907
4.90_412.9777m/z	412.978				4.89907
4.90_684.0792m/z	684.079				4.89907
4.90_513.0694m/z	513.069				4.89907
4.90_528.0355m/z	528.035				4.89907
4.90_498.0236m/z	498.024				4.89907
4.91_632.1280m/z	632.128				4.9062
4.91_404.0263m/z	404.026				4.9062
4.91_632.6300m/z	632.63				4.9062
4.91_478.0836n	479.091				4.91335
4.91_126.0314n	149.023				4.91335
4.91_479.5927m/z	479.593				4.91335
4.91_683.1124m/z	683.112				4.91335
4.91_139.1384m/z	139.138				4.91335
4.91_222.0522n	223.059				4.91335
4.91_375.0476m/z	375.048				4.91335
4.91_165.0486m/z	165.049				4.91335
4.91_289.1199m/z	289.12				4.91335
4.91_121.0285m/z	121.029				4.91335
4.91_446.1149m/z	446.115				4.91335
4.91_169.0492m/z	169.049				4.91335
4.91_135.0441m/z	135.044				4.91335
4.91_635.1365m/z	635.136				4.91335
4.91_110.0368n	133.029				4.91335
4.91_307.1338m/z	307.134				4.91335
4.91_139.0399m/z	139.04				4.91335
4.91_181.0497m/z	181.05				4.91335
4.91_943.1847m/z	943.185				4.91335
4.91_163.0389m/z	163.039				4.91335
4.91_619.1626m/z	619.163				4.91335
4.91_289.0703m/z	289.07				4.91335
4.91_306.0746n	307.082	EGC	flavanols	flavanols	4.91335	confirmed by authentic standards
4.91_151.0388m/z	151.039				4.91335
4.91_271.0594m/z	271.059				4.91335
4.91_177.0543m/z	177.054				4.91335
4.91_666.0659m/z	666.066				4.91335
4.91_205.0489m/z	205.049				4.91335
4.91_987.1252m/z	987.125				4.91335
4.91_123.0442m/z	123.044				4.91335
4.91_139.0740m/z	139.074				4.91335
4.91_95.0494m/z	95.0494				4.91335
4.91_785.1640m/z	785.164				4.91335
4.91_966.1288m/z	966.129				4.91335
4.91_201.0533m/z	201.053				4.91335
4.91_153.0542m/z	153.054				4.91335
4.91_238.9656m/z	238.966				4.91335
4.91_142.0465m/z	142.047				4.91335
4.91_219.0636m/z	219.064				4.91335
4.91_707.0939m/z	707.094				4.91335
4.91_972.1383m/z	972.138				4.91335
4.91_196.0711m/z	196.071				4.91335
4.92_320.0527n	321.06				4.92048
4.92_345.0333m/z	345.033				4.92048
4.92_231.0342m/z	231.034				4.92048
4.92_275.0542m/z	275.054				4.92048
4.92_93.0337m/z	93.0337				4.92048
4.92_307.2286m/z	307.229				4.92048
4.92_139.3600m/z	139.36				4.92048
4.92_203.0341m/z	203.034				4.92048
4.92_139.1982m/z	139.198				4.92048
4.92_359.9922m/z	359.992				4.92048
4.92_373.0039m/z	373.004				4.92048
4.92_285.0379m/z	285.038				4.92048
4.92_941.1797m/z	941.18				4.92048
4.92_151.0743m/z	151.074				4.92048
4.92_265.0698m/z	265.07				4.92048
4.92_105.0336m/z	105.034				4.92048
4.92_931.1914m/z	931.191				4.92048
4.92_301.0676m/z	301.068				4.92048
4.92_247.0596m/z	247.06				4.92048
4.92_611.1389m/z	611.139				4.92048
4.92_428.1039m/z	428.104				4.92048
4.92_593.1278m/z	593.128				4.92048
4.92_948.1945n	971.131				4.92048
4.92_107.0490m/z	107.049				4.92048
4.92_499.0326m/z	499.033				4.92048
4.92_174.0548m/z	174.055				4.92048
4.92_1005.1345m/z	1005.13				4.92048
4.92_349.0238n	699.063				4.92048
4.93_304.0582n	305.065				4.92763
4.93_179.0336m/z	179.034				4.92763
4.93_391.0328m/z	391.033				4.92763
4.93_259.0588m/z	259.059				4.92763
4.93_303.0494m/z	303.049				4.92763
4.93_277.0699m/z	277.07				4.92763
4.93_145.0282m/z	145.028				4.92763
4.93_262.9869m/z	262.987				4.92763
4.93_642.1209n	665.063				4.92763
4.93_970.1248m/z	970.125				4.92763
4.93_339.0705m/z	339.071				4.92763
4.93_1004.1260m/z	1004.13				4.92763
4.93_478.5844m/z	478.584				4.92763
4.93_330.9892m/z	330.989				4.92763
4.93_681.0703m/z	681.07				4.92763
4.93_478.0826m/z	478.083				4.92763
4.93_655.1069m/z	655.107				4.92763
4.93_625.1181m/z	625.118				4.92763
4.93_228.0416n	457.078				4.92763
4.93_281.0982m/z	281.098				4.92763
4.93_383.0068m/z	383.007				4.92763
4.93_269.0435m/z	269.044				4.93477
4.93_349.0492m/z	349.049				4.93477
4.93_257.0435m/z	257.044				4.93477
4.93_439.0647m/z	439.065				4.93477
4.93_233.9843m/z	233.984				4.93477
4.93_155.0340m/z	155.034				4.93477
4.93_241.0477m/z	241.048				4.93477
4.93_470.0831m/z	470.083				4.93477
4.93_595.1431m/z	595.143				4.93477
4.93_649.0885m/z	649.089				4.93477
4.93_955.1531m/z	955.153				4.93477
4.94_323.0741m/z	323.074				4.94192
4.94_414.9778m/z	414.978				4.94192
4.94_287.0543m/z	287.054				4.94192
4.94_355.0225m/z	355.023				4.94192
4.94_382.0009m/z	382.001				4.94192
4.94_705.0708m/z	705.071				4.94192
4.95_400.0122m/z	400.012				4.94922
4.96_493.1673m/z	493.167				4.95635
4.96_475.1435m/z	475.143				4.95635
4.96_457.1309m/z	457.131				4.95635
4.96_379.0378m/z	379.038				4.9635
4.96_1122.1327m/z	1122.13				4.9635
4.96_554.5903m/z	554.59				4.9635
4.96_554.0887m/z	554.089				4.9635
4.97_779.1428m/z	779.143				4.97063
4.97_365.1196m/z	365.12				4.97063
4.97_795.1389m/z	795.139				4.97063
4.97_317.0644m/z	317.064				4.97063
4.97_459.0915m/z	459.091				4.97063
4.97_745.1387m/z	745.139				4.97063
4.97_299.0544m/z	299.054				4.97063
4.97_425.0858m/z	425.086				4.97063
4.97_762.1426n	763.15	galloylprodelphinidin dimer isomer	proanthocyanidins	proanthocyanidins	4.97063
4.97_263.0543m/z	263.054				4.97063
4.97_443.0959m/z	443.096				4.97063
4.98_409.0386m/z	409.039				4.97778
4.98_428.0398n	857.087				4.97778
4.98_408.5336m/z	408.534				4.97778
4.98_777.1283m/z	777.128				4.97778
4.98_467.1878m/z	467.188				4.98492
4.98_120.0235m/z	120.024				4.98492
4.98_499.1248m/z	499.125				4.98492
4.99_483.1567m/z	483.157				4.99207
4.99_247.1320m/z	247.132				4.99207
4.99_451.2139m/z	451.214				4.99207
4.99_265.1429m/z	265.143				4.99207
4.99_378.0739m/z	378.074				4.99207
4.99_229.1214m/z	229.121				4.99207
5.00_315.0700m/z	315.07				4.9992
5.00_507.0731m/z	507.073				4.9992
5.00_376.1381m/z	376.138				4.9992
5.01_297.0602m/z	297.06				5.00633
5.01_153.0183m/z	153.018				5.00633
5.04_177.0544m/z	177.054				5.04205
5.04_513.0692m/z	513.069				5.04205
5.06_818.0767m/z	818.077				5.06277
5.06_817.0707m/z	817.071				5.06277
5.06_796.1472m/z	796.147				5.06277
5.06_402.0399m/z	402.04				5.06277
5.06_327.0629m/z	327.063				5.06277
5.06_319.0265m/z	319.027				5.06277
5.06_764.1590m/z	764.159				5.06277
5.07_497.0850m/z	497.085				5.0699
5.07_324.0286m/z	324.029				5.0699
5.07_778.1381m/z	778.138				5.0699
5.07_465.0952m/z	465.095				5.0699
5.07_401.5558m/z	401.556				5.0699
5.08_794.1320m/z	794.132				5.07705
5.08_635.1168m/z	635.117				5.07705
5.08_594.1374m/z	594.137				5.07705
5.08_626.1262m/z	626.126				5.07705
5.08_305.1567m/z	305.157				5.08418
5.11_940.1543m/z	940.154				5.11275
5.12_427.1404m/z	427.14				5.11988
5.13_528.1491m/z	528.149				5.12703
5.13_579.1491m/z	579.149				5.12703
5.13_425.0859m/z	425.086				5.12703
5.13_287.0544m/z	287.054				5.12703
5.13_155.0327m/z	155.033				5.13417
5.13_409.0784m/z	409.078				5.13417
5.14_438.0239m/z	438.024				5.14132
5.14_443.0967m/z	443.097				5.14132
5.14_377.0614m/z	377.061				5.14132
5.15_387.1251m/z	387.125				5.14845
5.15_91.0545m/z	91.0545				5.14845
5.15_163.0390m/z	163.039				5.14845
5.15_361.0887m/z	361.089				5.14845
5.15_699.1880m/z	699.188				5.14845
5.15_119.0493m/z	119.049				5.14845
5.15_147.0438m/z	147.044				5.14845
5.16_207.1370m/z	207.137				5.1556
5.16_730.1187m/z	730.119				5.1556
5.16_427.1911m/z	427.191				5.1556
5.16_429.0073m/z	429.007				5.1556
5.16_345.1150m/z	345.115				5.1556
5.16_392.0182m/z	392.018				5.1556
5.16_395.0271m/z	395.027				5.1556
5.16_433.0449m/z	433.045				5.1556
5.16_683.2150m/z	683.215				5.1556
5.16_292.9956m/z	292.996				5.16273
5.21_376.1385m/z	376.139				5.21272
5.25_131.9297m/z	131.93				5.24843
5.26_867.2122m/z	867.212	procyanidin trimer		proanthocyanidins	5.26272
5.28_376.1382m/z	376.138				5.277
5.33_613.1760m/z	613.176				5.32698
5.33_595.1643m/z	595.164				5.32698
5.33_577.1534m/z	577.153				5.32698
5.34_687.9986m/z	687.999				5.34127
5.34_259.0232m/z	259.023				5.34127
5.34_429.0446m/z	429.045				5.34127
5.34_231.0282m/z	231.028				5.34127
5.35_305.0637m/z	305.064				5.3484
5.35_302.0051m/z	302.005				5.3484
5.35_925.1650m/z	925.165				5.3484
5.35_652.1139m/z	652.114				5.3484
5.35_729.0251m/z	729.025				5.3484
5.35_303.0133m/z	303.013				5.3484
5.35_147.0434m/z	147.043				5.3484
5.35_634.0810n	657.069				5.3484
5.35_321.0237m/z	321.024				5.3484
5.35_277.0340m/z	277.034				5.3484
5.35_447.0553m/z	447.055				5.3484
5.35_165.0543m/z	165.054				5.3484
5.35_273.0753m/z	273.075				5.3484
5.35_465.0657m/z	465.066				5.3484
5.35_654.0640m/z	654.064				5.3484
5.35_617.0764m/z	617.076				5.3484
5.35_483.0762m/z	483.076				5.3484
5.35_506.0922m/z	506.092				5.3484
5.35_343.9973m/z	343.997				5.3484
5.35_385.0476m/z	385.048				5.3484
5.35_291.0860m/z	291.086				5.3484
5.35_123.0442m/z	123.044				5.3484
5.35_275.0183m/z	275.018				5.3484
5.35_276.0254m/z	276.025				5.3484
5.35_662.0473m/z	662.047				5.3484
5.35_662.5488m/z	662.549				5.3484
5.36_151.0388m/z	151.039				5.35555
5.36_289.0700m/z	289.07				5.35555
5.36_185.0440m/z	185.044				5.35555
5.36_153.0182m/z	153.018				5.35555
5.36_463.0503m/z	463.05				5.35555
5.36_163.0386m/z	163.039				5.35555
5.36_126.0308m/z	126.031				5.36268
5.36_278.9819m/z	278.982				5.36268
5.36_377.0835m/z	377.084				5.36268
5.37_867.2114m/z	867.211				5.36982
5.38_373.1825m/z	373.182				5.37697
5.38_357.2085m/z	357.208				5.37697
5.38_253.0926m/z	253.093				5.3841
5.41_540.1492m/z	540.149				5.41267
5.43_120.0246m/z	120.025				5.42695
5.43_321.0936m/z	321.094				5.4341
5.44_133.0520m/z	133.052				5.44123
5.45_595.1489m/z	595.149				5.44837
5.46_181.0492m/z	181.049				5.45552
5.48_623.1393m/z	623.139				5.48408
5.48_596.1536m/z	596.154				5.48408
5.49_513.0691m/z	513.069				5.49122
5.49_433.1117m/z	433.112				5.49122
5.49_423.1824m/z	423.182				5.49122
5.50_439.1564m/z	439.156				5.49837
5.51_867.2114m/z	867.211				5.5055
5.51_408.0126m/z	408.013				5.51263
5.51_377.0832m/z	377.083				5.51263
5.51_163.0387m/z	163.039				5.51263
5.52_135.0440m/z	135.044				5.51978
5.52_427.1446m/z	427.145				5.51978
5.53_195.1292m/z	195.129				5.53407
5.53_528.1493m/z	528.149				5.53407
5.55_516.0308m/z	516.031				5.54835
5.57_835.2297m/z	835.23				5.56907
5.57_183.0871m/z	183.087				5.56907
5.57_195.0931m/z	195.093	caffeine	purine alkaloids	purine alkaloids	5.56907	confirmed by authentic standards
5.57_123.0426m/z	123.043				5.56907
5.57_196.3877m/z	196.388				5.56907
5.57_195.2061m/z	195.206				5.56907
5.57_400.1515m/z	400.151				5.56907
5.57_138.0659m/z	138.066				5.56907
5.57_195.7934m/z	195.793				5.56907
5.57_506.0950m/z	506.095				5.56907
5.57_195.4295m/z	195.429				5.56907
5.57_534.0901m/z	534.09				5.56907
5.57_180.0547m/z	180.055				5.56907
5.57_194.0796m/z	194.08				5.56907
5.57_195.2688m/z	195.269				5.56907
5.57_294.0152m/z	294.015				5.56907
5.57_136.0503m/z	136.05				5.56907
5.57_303.1103m/z	303.11				5.56907
5.57_311.6007m/z	311.601				5.56907
5.58_169.0507m/z	169.051				5.5762
5.58_232.0715m/z	232.071				5.5762
5.58_395.1747m/z	395.175				5.5762
5.58_195.0338m/z	195.034				5.5762
5.58_200.0875n	201.095				5.5762
5.58_195.3786m/z	195.379				5.5762
5.58_319.5880m/z	319.588				5.5762
5.58_457.1415m/z	457.142				5.5762
5.58_449.1461m/z	449.146				5.5762
5.58_110.0715m/z	110.071				5.5762
5.58_283.0613m/z	283.061				5.5762
5.58_193.0715m/z	193.071				5.5762
5.58_281.0696m/z	281.07				5.5762
5.58_496.0658m/z	496.066				5.5762
5.58_83.0603m/z	83.0603				5.5762
5.58_138.0999m/z	138.1				5.5762
5.58_109.0397m/z	109.04				5.5762
5.58_478.0997m/z	478.1				5.5762
5.58_340.0096m/z	340.01				5.5762
5.58_320.6077m/z	320.608				5.5762
5.58_308.0201m/z	308.02				5.5762
5.58_320.1063m/z	320.106				5.5762
5.58_489.0920m/z	489.092				5.5762
5.58_312.0146m/z	312.015				5.5762
5.58_408.6416m/z	408.642				5.5762
5.58_279.0390m/z	279.039				5.5762
5.58_303.6108m/z	303.611				5.5762
5.58_408.1404m/z	408.14				5.5762
5.58_295.0120m/z	295.012				5.5762
5.58_151.0974m/z	151.097				5.5762
5.58_319.0863m/z	319.086				5.5762
5.58_473.1192m/z	473.119				5.5762
5.58_311.0991m/z	311.099				5.5762
5.58_336.0158m/z	336.016				5.5762
5.58_524.0609m/z	524.061				5.58335
5.58_297.0499m/z	297.05				5.58335
5.58_302.0330m/z	302.033				5.58335
5.60_293.0194m/z	293.019				5.59763
5.60_195.4747m/z	195.475				5.60477
5.60_219.1062m/z	219.106				5.60477
5.60_284.0200m/z	284.02				5.60477
5.61_195.1292m/z	195.129				5.61192
5.62_135.0433m/z	135.043				5.61905
5.63_577.1322m/z	577.132				5.63333
5.64_764.1581m/z	764.158				5.64047
5.64_578.1389m/z	578.139				5.64047
5.65_149.0230m/z	149.023				5.65475
5.67_425.1979m/z	425.198				5.66903
5.67_441.1718m/z	441.172				5.66903
5.67_472.1016m/z	472.102				5.66903
5.68_247.0594m/z	247.059				5.67618
5.68_137.0603m/z	137.06				5.67618
5.68_259.0592m/z	259.059				5.67618
5.68_349.1822m/z	349.182				5.68332
5.68_409.0904m/z	409.09				5.68332
5.68_291.0853m/z	291.085				5.68332
5.68_673.0863m/z	673.086				5.68332
5.68_685.0469m/z	685.047				5.68332
5.68_271.0593m/z	271.059				5.68332
5.68_578.1419n	579.149	procyanidin dimer isomer	proanthocyanidins	proanthocyanidins	5.68332
5.68_289.0700m/z	289.07				5.68332
5.68_427.1012m/z	427.101				5.68332
5.68_301.0707m/z	301.071				5.68332
5.69_793.1601m/z	793.16				5.69047
5.69_632.0596m/z	632.06				5.69047
5.69_261.0751m/z	261.075				5.69047
5.69_139.0390m/z	139.039				5.69047
5.70_151.0387m/z	151.039				5.6976
5.70_687.0467m/z	687.047				5.6976
5.73_321.0597m/z	321.06				5.7333
5.73_578.1385m/z	578.138				5.7333
5.74_577.1324m/z	577.132				5.74045
5.75_867.2117m/z	867.212				5.74758
5.75_528.1487m/z	528.149				5.75473
5.78_673.0864m/z	673.086				5.77615
5.78_293.0982m/z	293.098				5.78328
5.78_559.1232m/z	559.123				5.78328
5.78_595.1439m/z	595.144				5.78328
5.78_409.0905m/z	409.091				5.78328
5.78_578.1419n	579.149				5.78328
5.78_247.0594m/z	247.059				5.78328
5.78_412.1091m/z	412.109				5.78328
5.78_301.0706m/z	301.071				5.78328
5.85_747.1540m/z	747.154				5.84757
5.85_595.1077m/z	595.108				5.8547
5.85_406.1629m/z	406.163				5.8547
5.85_486.5606m/z	486.561				5.8547
5.85_299.0537m/z	299.054				5.8547
5.85_745.1381m/z	745.138				5.8547
5.85_485.0422m/z	485.042				5.8547
5.86_913.1508m/z	913.151				5.86183
5.86_388.1388m/z	388.139				5.86183
5.86_929.1377m/z	929.138				5.86183
5.86_477.5571m/z	477.557				5.86183
5.86_477.0553m/z	477.055				5.86183
5.86_287.0544m/z	287.054				5.86183
5.86_914.1520n	915.159	digalloylprodelphinidin dimer	proanthocyanidins	proanthocyanidins	5.86183
5.86_457.0758m/z	457.076				5.86183
5.86_505.5537m/z	505.554				5.86183
5.86_425.0856m/z	425.086				5.86183
5.86_484.5394m/z	484.539				5.86183
5.86_504.0455n	1009.1				5.86183
5.87_445.1116m/z	445.112				5.86898
5.87_547.1436m/z	547.144				5.86898
5.87_565.1542m/z	565.154	kaempferol pentose deoxyhexose	flavonol glycosides	flavonol glycosides	5.86898
5.87_153.0182m/z	153.018				5.86898
5.88_583.1647m/z	583.165				5.87612
5.88_605.1461m/z	605.146				5.87612
5.90_411.1605m/z	411.16				5.89755
5.90_209.1166m/z	209.117				5.89755
5.90_139.0388m/z	139.039				5.89755
5.90_621.1427m/z	621.143				5.89755
5.90_289.0683m/z	289.068				5.89755
5.93_373.1821m/z	373.182				5.93325
5.93_404.1118m/z	404.112				5.93325
5.93_357.2087m/z	357.209				5.93325
5.95_513.0689m/z	513.069				5.94753
5.96_371.1664m/z	371.166				5.96182
5.99_577.1332m/z	577.133				5.99038
5.99_867.2108m/z	867.211				5.99038
6.00_427.1012m/z	427.101				5.99752
6.00_715.1644m/z	715.164				5.99752
6.02_425.1403m/z	425.1403 ([M+Na]+)	benzyl b-primeveroside	glycosidically bound volatiles	glycosidically bound volatiles	6.01893
6.02_439.1189m/z	439.119				6.01893
6.02_420.1855m/z	420.185				6.01893
6.03_778.1728m/z	778.173				6.03322
6.03_579.1384m/z	579.138				6.03322
6.04_841.0935m/z	841.094				6.04037
6.04_317.0641m/z	317.064				6.04037
6.04_287.0543m/z	287.054				6.04037
6.04_425.0859m/z	425.086				6.04037
6.04_305.0651m/z	305.065				6.04037
6.04_747.1544m/z	747.154				6.04037
6.04_729.1439m/z	729.144				6.04037
6.04_763.1481m/z	763.148				6.04037
6.05_595.1649m/z	595.165	isovitexin glucoside	flavone glycosides	flavone glycosides	6.0475
6.05_443.0963m/z	443.096				6.0475
6.05_415.1012m/z	415.101				6.0475
6.05_451.1217m/z	451.122				6.0475
6.05_635.1569m/z	635.157				6.0475
6.06_313.0698m/z	313.07				6.06108
6.06_777.1645m/z	777.165				6.06108
6.09_293.1157m/z	293.116				6.08965
6.10_793.1597m/z	793.16				6.09678
6.11_392.0180m/z	392.018				6.11107
6.11_119.0492m/z	119.049				6.11107
6.11_147.0437m/z	147.044				6.11107
6.11_361.0886m/z	361.089				6.11107
6.13_120.0238m/z	120.024				6.12535
6.13_619.1628m/z	619.163				6.12535
6.13_579.1665m/z	579.167				6.13248
6.13_415.1013m/z	415.101				6.13248
6.13_313.0700m/z	313.07				6.13248
6.13_451.1221m/z	451.122				6.13248
6.13_433.1118m/z	433.112				6.13248
6.14_411.1614m/z	411.161				6.13963
6.14_345.1147m/z	345.115				6.13963
6.14_209.1167m/z	209.117				6.13963
6.14_846.2210m/z	846.221				6.13963
6.15_442.0913m/z	442.091				6.14677
6.15_395.1878m/z	395.188				6.14677
6.16_149.0235m/z	149.023				6.16105
6.16_360.1432m/z	360.143				6.16105
6.17_469.1672m/z	469.167				6.1682
6.17_453.1924m/z	453.192				6.1682
6.20_747.1537m/z	747.154				6.2039
6.21_261.1701m/z	261.17				6.21105
6.22_393.2083m/z	393.208				6.21818
6.23_694.2113m/z	694.211				6.22532
6.23_595.1646m/z	595.165	2''-O-pentosyl-6-C-hexosyl-methylluteolin	flavone glycosides	flavone glycosides	6.22532
6.23_540.1490m/z	540.149				6.22532
6.23_462.0970m/z	462.097				6.23247
6.23_512.1543m/z	512.154				6.23247
6.23_542.1680m/z	542.168				6.23247
6.23_577.1526m/z	577.153				6.23247
6.23_475.1220m/z	475.122				6.23247
6.24_496.0447m/z	496.045				6.2396
6.24_332.0467n	333.054				6.2396
6.24_149.0234m/z	149.023				6.2396
6.24_342.0014m/z	342.001				6.2396
6.24_249.0752m/z	249.075				6.2396
6.24_155.0335m/z	155.033				6.2396
6.25_634.0759m/z	634.076				6.24675
6.25_136.0521n	273.075				6.24675
6.25_290.0788n	291.086	EC	flavanols	flavanols	6.24675	confirmed by authentic standards
6.25_291.1358m/z	291.136				6.24675
6.25_165.0544m/z	165.054				6.24675
6.25_123.0444m/z	123.044				6.24675
6.25_147.0436m/z	147.044				6.24675
6.25_924.1536m/z	924.154				6.24675
6.25_689.0619m/z	689.062				6.24675
6.25_895.1999m/z	895.2				6.24675
6.25_687.0609m/z	687.061				6.24675
6.25_455.5997m/z	455.6				6.24675
6.25_207.0648m/z	207.065				6.24675
6.25_422.0670m/z	422.067				6.24675
6.25_398.9832m/z	398.983				6.24675
6.25_391.0108m/z	391.011				6.24675
6.25_922.1396m/z	922.14				6.24675
6.25_455.0980m/z	455.098				6.24675
6.25_396.9829m/z	396.983				6.24675
6.25_169.0491m/z	169.049				6.24675
6.25_310.0588m/z	310.059				6.24675
6.25_111.0440m/z	111.044				6.24675
6.25_482.0290m/z	482.029				6.24675
6.25_652.0874m/z	652.087				6.24675
6.25_632.0683m/z	632.068				6.24675
6.25_388.0311m/z	388.031				6.24675
6.25_139.0723m/z	139.072				6.24675
6.25_603.1465m/z	603.146				6.24675
6.25_650.0758m/z	650.076				6.24675
6.25_246.9921m/z	246.992				6.24675
6.25_343.9969m/z	343.997				6.24675
6.25_587.1724m/z	587.172				6.24675
6.25_385.0230m/z	385.023				6.24675
6.25_777.1639m/z	777.164				6.24675
6.25_561.1398m/z	561.14				6.25388
6.25_427.0993m/z	427.099				6.25388
6.25_409.0921m/z	409.092				6.25388
6.25_119.0492m/z	119.049				6.25388
6.25_455.2086m/z	455.209				6.25388
6.25_161.0591m/z	161.059				6.25388
6.25_306.0720m/z	306.072				6.25388
6.25_601.1306m/z	601.131				6.25388
6.25_619.1375m/z	619.137				6.25388
6.25_633.0740m/z	633.074				6.25388
6.25_454.0895m/z	454.09				6.25388
6.25_310.5605m/z	310.56				6.25388
6.25_403.0346m/z	403.035				6.25388
6.25_375.0373m/z	375.037				6.25388
6.25_360.0417n	383.023				6.25388
6.26_465.1718m/z	465.172				6.26103
6.26_207.1230m/z	207.123				6.26103
6.26_923.1458m/z	923.146				6.26103
6.26_441.1158m/z	441.116				6.26103
6.27_311.0523m/z	311.052				6.26817
6.27_448.1907n	471.182				6.26817
6.30_802.0815m/z	802.082				6.29673
6.30_395.1299m/z	395.13				6.29673
6.30_219.1004m/z	219.1				6.29673
6.32_477.0572n	478.065				6.31815
6.32_553.0296m/z	553.03				6.31815
6.32_478.5663m/z	478.566				6.31815
6.32_483.0513m/z	483.051				6.31815
6.32_360.9994m/z	360.999				6.31815
6.32_530.0180m/z	530.018				6.31815
6.32_512.0022m/z	512.002				6.31815
6.32_521.9888m/z	521.989				6.31815
6.33_707.1068m/z	707.107				6.3253
6.33_970.0863m/z	970.086				6.3253
6.33_707.6084m/z	707.608				6.3253
6.33_1023.0712m/z	1023.07				6.3253
6.33_566.9904m/z	566.99				6.3253
6.33_367.9607m/z	367.961				6.3253
6.33_936.1486m/z	936.149				6.33243
6.33_936.6500m/z	936.65				6.33243
6.33_564.9895m/z	564.989				6.33243
6.33_559.0183m/z	559.018				6.33243
6.33_219.0647m/z	219.065				6.33243
6.33_944.1361m/z	944.136				6.33243
6.33_556.0378m/z	556.038				6.33243
6.33_415.1009m/z	415.101				6.33243
6.33_493.9924m/z	493.992				6.33243
6.33_1172.6797m/z	1172.68				6.33243
6.33_699.6193m/z	699.619				6.33243
6.34_307.0810m/z	307.081				6.33958
6.34_939.1571m/z	939.157				6.33958
6.34_130.0292n	153.018				6.33958
6.34_289.0700m/z	289.07				6.33958
6.34_139.1384m/z	139.138				6.33958
6.34_151.0388m/z	151.039				6.33958
6.34_139.0398m/z	139.04				6.33958
6.34_458.0840n	459.091	EGCG	flavanols	flavanols	6.33958	confirmed by authentic standards
6.34_459.1566m/z	459.157				6.33958
6.34_333.0601m/z	333.06				6.33958
6.34_1165.6929m/z	1165.69				6.33958
6.34_163.0388m/z	163.039				6.33958
6.34_181.0493m/z	181.049				6.33958
6.34_139.3600m/z	139.36				6.33958
6.34_111.0441m/z	111.044				6.33958
6.34_139.0740m/z	139.074				6.33958
6.34_271.0594m/z	271.059				6.33958
6.34_441.0805m/z	441.081				6.33958
6.34_122.0370n	123.044				6.33958
6.34_205.0489m/z	205.049				6.33958
6.34_923.1829m/z	923.183				6.33958
6.34_1165.1908m/z	1165.19				6.33958
6.34_179.0695m/z	179.069				6.33958
6.34_289.1210m/z	289.121				6.33958
6.34_247.0595m/z	247.06				6.33958
6.34_357.9615m/z	357.962				6.33958
6.34_1173.6797m/z	1173.68				6.33958
6.34_474.0575n	497.047				6.33958
6.34_465.0970m/z	465.097				6.33958
6.34_289.2994m/z	289.299				6.33958
6.34_451.1063m/z	451.106				6.33958
6.34_459.2723m/z	459.272				6.33958
6.34_243.0644m/z	243.064				6.33958
6.34_315.0472m/z	315.047				6.33958
6.34_747.1539m/z	747.154				6.33958
6.34_356.9725m/z	356.972				6.33958
6.34_289.5341m/z	289.534				6.33958
6.34_944.6365m/z	944.636				6.33958
6.35_321.0600m/z	321.06				6.34672
6.35_252.0416n	275.054				6.34672
6.35_139.1980m/z	139.198				6.34672
6.35_135.0440m/z	135.044				6.34672
6.35_934.2002m/z	934.2				6.34672
6.35_263.0535m/z	263.054				6.34672
6.35_121.0285m/z	121.029				6.34672
6.35_229.0488m/z	229.049				6.34672
6.35_65.0389m/z	65.0389				6.34672
6.35_125.0232m/z	125.023				6.34672
6.35_127.0384m/z	127.038				6.34672
6.35_179.0334m/z	179.033				6.34672
6.35_344.9691m/z	344.969				6.34672
6.35_384.0146m/z	384.015				6.34672
6.35_177.0542m/z	177.054				6.34672
6.35_915.1590m/z	915.159				6.34672
6.35_289.2139m/z	289.214				6.34672
6.35_929.1436m/z	929.144				6.34672
6.35_155.0263m/z	155.026				6.34672
6.35_301.0689m/z	301.069				6.34672
6.35_1173.1783m/z	1173.18				6.34672
6.35_153.0528m/z	153.053				6.34672
6.35_459.3799m/z	459.38				6.34672
6.35_439.0945m/z	439.095				6.34672
6.35_699.1181m/z	699.118				6.34672
6.35_425.0841m/z	425.084				6.34672
6.35_504.1490m/z	504.149				6.34672
6.35_490.0735n	513.067				6.34672
6.35_427.1002m/z	427.1				6.34672
6.35_166.0497m/z	166.05				6.34672
6.35_500.1173m/z	500.117				6.34672
6.35_897.1482m/z	897.148				6.34672
6.35_503.0487m/z	503.049				6.34672
6.35_456.0680n	457.075				6.35387
6.35_528.0464n	551.029				6.35387
6.35_93.0340m/z	93.034				6.35387
6.35_169.0491m/z	169.049				6.35387
6.35_505.0602m/z	505.06				6.35387
6.35_931.1533m/z	931.153				6.35387
6.35_201.0537m/z	201.054				6.35387
6.35_581.1555m/z	581.156				6.35387
6.36_473.0706m/z	473.071				6.361
6.36_303.0494m/z	303.049				6.361
6.36_471.0561m/z	471.056				6.361
6.36_501.0618m/z	501.062				6.361
6.36_259.0591m/z	259.059				6.361
6.36_455.0597m/z	455.06				6.361
6.36_257.0426m/z	257.043				6.361
6.36_667.0584m/z	667.058				6.361
6.36_218.0593n	241.048				6.361
6.36_1025.0714m/z	1025.07				6.361
6.36_507.0744m/z	507.074				6.361
6.36_287.0543m/z	287.054				6.361
6.36_959.1409m/z	959.141				6.361
6.37_305.0648m/z	305.065				6.36813
6.37_247.9635m/z	247.963				6.36813
6.37_269.0432m/z	269.043				6.36813
6.37_373.9710m/z	373.971				6.36813
6.37_385.9716m/z	385.972				6.36813
6.37_149.0239m/z	149.024				6.36813
6.37_453.0447m/z	453.045				6.36813
6.38_402.0260m/z	402.026				6.37528
6.38_341.9812m/z	341.981				6.37528
6.38_265.9733m/z	265.973				6.37528
6.38_968.0785m/z	968.079				6.38242
6.39_347.1199n	370.11				6.38957
6.39_647.1162m/z	647.116				6.38957
6.39_969.0842m/z	969.084				6.38957
6.39_264.9666m/z	264.967				6.38957
6.39_383.0079m/z	383.008				6.38957
6.40_365.1547m/z	365.155				6.3967
6.40_91.0546m/z	91.0546				6.3967
6.40_850.1017m/z	850.102				6.3967
6.40_147.0437m/z	147.044				6.3967
6.40_119.0492m/z	119.049				6.3967
6.40_361.0882m/z	361.088				6.3967
6.40_438.0243m/z	438.024				6.40385
6.40_354.1363m/z	354.136				6.40385
6.40_392.0188m/z	392.019				6.40385
6.40_563.2024m/z	563.202				6.40385
6.40_345.1146m/z	345.115				6.40385
6.41_209.1527m/z	209.153				6.41098
6.41_191.1424m/z	191.142				6.41098
6.41_411.1976m/z	411.198				6.41098
6.42_565.1539m/z	565.154				6.41813
6.42_149.0958m/z	149.096				6.41813
6.45_355.1166m/z	355.117				6.44668
6.45_731.1590m/z	731.159	EC-ECG dimer	proanthocyanidins	proanthocyanidins	6.45383
6.45_575.1722m/z	575.172				6.45383
6.46_413.1774m/z	413.177				6.46112
6.49_321.0597m/z	321.06				6.48967
6.49_579.1517m/z	579.152				6.48967
6.49_577.1332m/z	577.133				6.48967
6.49_867.2110m/z	867.211				6.48967
6.50_275.0542m/z	275.054				6.49682
6.50_414.9968m/z	414.997				6.49682
6.50_865.1940m/z	865.194	(E)C-(4→8)-(E)C-(2->7,4->8)-(E)C	proanthocyanidins	proanthocyanidins	6.49682
6.50_866.2003m/z	866.2				6.49682
6.53_433.1116m/z	433.112				6.52538
6.53_371.1661m/z	371.166				6.53252
6.53_1155.2735m/z	1155.27				6.53252
6.54_72.9374m/z	72.9374				6.53967
6.55_405.1718m/z	405.172				6.55393
6.55_517.1330m/z	517.133				6.55393
6.55_535.1436m/z	535.144				6.55393
6.57_553.1544m/z	553.154				6.56752
6.58_747.1535m/z	747.154				6.5818
6.58_120.0235m/z	120.023				6.5818
6.59_453.1566m/z	453.157				6.58893
6.60_469.1299m/z	469.13				6.59608
6.60_318.0938m/z	318.094				6.60322
6.60_301.1380m/z	301.138				6.60322
6.63_659.0841m/z	659.084				6.63178
6.63_153.0181m/z	153.018				6.63178
6.63_467.0811m/z	467.081				6.63178
6.63_297.0597m/z	297.06				6.63178
6.64_563.1540m/z	563.154				6.63893
6.67_275.1857m/z	275.186				6.66748
6.67_579.1486m/z	579.149				6.67463
6.68_763.1481m/z	763.148				6.68177
6.69_437.2339m/z	437.234				6.68892
6.70_219.1509m/z	219.151				6.69605
6.70_72.9375m/z	72.9375				6.7032
6.71_425.0853m/z	425.085				6.71033
6.71_577.1337m/z	577.134				6.71033
6.71_1155.2736m/z	1155.27				6.71033
6.71_287.0543m/z	287.054				6.71033
6.71_457.0754m/z	457.075				6.71033
6.72_729.1428m/z	729.143				6.71748
6.72_867.2088m/z	867.209				6.71748
6.72_469.0577m/z	469.058				6.71748
6.72_898.1566n	899.164				6.71748
6.73_321.1144m/z	321.114				6.73177
6.74_337.0886m/z	337.089				6.7389
6.75_531.1713m/z	531.171				6.74603
6.75_120.0235m/z	120.023				6.75318
6.77_411.0919m/z	411.092				6.76747
6.78_731.1589m/z	731.159				6.78175
6.80_743.1234m/z	743.123				6.79603
6.80_761.1356m/z	761.136				6.80317
6.80_591.1134m/z	591.113				6.80317
6.80_409.0911m/z	409.091				6.80317
6.80_579.1452m/z	579.145				6.80317
6.81_441.0797m/z	441.08				6.81032
6.81_303.0145m/z	303.015				6.81032
6.81_899.1641m/z	899.164				6.81032
6.81_271.0592m/z	271.059				6.81032
6.82_153.0180m/z	153.018				6.81745
6.82_102.0124m/z	102.012				6.82458
6.85_303.0461m/z	303.046				6.84602
6.85_591.2029m/z	591.203				6.85315
6.87_867.2107m/z	867.211				6.86743
6.87_371.1651m/z	371.165				6.87458
6.88_445.1113m/z	445.111				6.88172
6.88_469.1120m/z	469.112				6.88172
6.89_302.0538m/z	302.054				6.88887
6.89_499.1222m/z	499.122				6.88887
6.89_547.1438m/z	547.144				6.88887
6.90_529.1329m/z	529.133				6.896
6.90_511.1221m/z	511.122				6.896
6.90_564.1475n	565.155	apigenin 6-C-glucoside 8-C-arabinoside	flavone glycosides	flavone glycosides	6.896
6.90_379.0797m/z	379.08				6.896
6.90_427.1011m/z	427.101				6.90315
6.90_409.0905m/z	409.09				6.90315
6.92_438.0840m/z	438.084				6.92457
6.93_331.1375m/z	331.138				6.9317
6.96_179.0666m/z	179.067				6.96027
6.97_137.0597m/z	137.06				6.96742
6.97_561.1932m/z	561.193				6.97455
6.97_592.1232m/z	592.123				6.97455
6.97_311.1267m/z	311.127				6.97455
6.97_341.1370m/z	341.137				6.97455
6.97_545.2195m/z	545.22				6.97455
6.98_323.1257m/z	323.126				6.98168
7.00_761.1346m/z	761.135	prodelphinidin A2 3'-gallate	proanthocyanidins	proanthocyanidins	7.00312
7.00_370.1101m/z	370.11				7.00312
7.00_465.1718m/z	465.172				7.00312
7.00_303.0492m/z	303.049				7.00312
7.01_441.0806m/z	441.081				7.01025
7.02_319.0442m/z	319.044				7.0174
7.02_480.0887n	481.096				7.02453
7.02_487.2139m/z	487.214				7.02453
7.05_434.2007m/z	434.201				7.0531
7.05_439.1563m/z	439.156				7.0531
7.07_147.0435m/z	147.043				7.06668
7.08_120.0235m/z	120.023				7.08097
7.08_102.0123m/z	102.012				7.08097
7.09_459.1818m/z	459.182				7.0881
7.10_541.1557m/z	541.156				7.10238
7.10_777.1645m/z	777.165				7.10238
7.11_319.0442m/z	319.044				7.10952
7.13_500.1678m/z	500.168				7.13095
7.14_355.1717m/z	355.172				7.13808
7.14_415.6879m/z	415.688				7.13808
7.15_487.2133m/z	487.213				7.14523
7.16_355.1176m/z	355.118				7.15952
7.17_369.1509m/z	369.151				7.1738
7.19_220.1110m/z	220.111				7.18807
7.20_275.0906m/z	275.091				7.20235
7.20_140.0429m/z	140.043				7.20235
7.21_149.0595m/z	149.06				7.2095
7.21_563.2088m/z	563.209				7.2095
7.21_547.2346m/z	547.235				7.2095
7.21_313.1424m/z	313.142				7.2095
7.21_331.1531m/z	331.153				7.2095
7.22_565.1546m/z	565.155				7.22378
7.24_381.1046n	382.112				7.23807
7.24_368.0963m/z	368.096				7.23807
7.24_350.0861m/z	350.086				7.23807
7.24_134.0595m/z	134.059				7.23807
7.24_133.0522m/z	133.052				7.23807
7.24_385.0999n	386.107				7.23807
7.25_417.1716m/z	417.172				7.25235
7.27_457.2394m/z	457.239				7.26663
7.27_179.0680m/z	179.068				7.26663
7.30_438.0839m/z	438.084				7.29518
7.34_433.1118m/z	433.112				7.33803
7.34_415.1011m/z	415.101				7.33803
7.34_313.0698m/z	313.07				7.33803
7.34_397.0903m/z	397.09				7.33803
7.34_283.0593m/z	283.059				7.33803
7.35_715.1646m/z	715.165				7.34518
7.35_303.0493m/z	303.049				7.35232
7.35_773.2123m/z	773.212				7.35232
7.35_595.1653m/z	595.165				7.35232
7.35_728.6309m/z	728.631				7.35232
7.35_547.2139m/z	547.214				7.35232
7.35_341.9813m/z	341.981				7.35232
7.36_531.1747m/z	531.175				7.35945
7.36_327.1581m/z	327.158				7.35945
7.37_120.0235m/z	120.024				7.3666
7.37_565.1542m/z	565.154				7.3666
7.37_287.0544m/z	287.054				7.3666
7.37_355.1717m/z	355.172				7.37373
7.37_443.1469m/z	443.147				7.37373
7.37_915.1591m/z	915.159				7.37373
7.39_487.2139m/z	487.214				7.38802
7.39_513.0686m/z	513.069				7.38802
7.40_539.1532m/z	539.153				7.39517
7.40_219.0993m/z	219.099				7.4023
7.41_264.0162m/z	264.016				7.40945
7.41_544.0476m/z	544.048				7.40945
7.41_867.2110m/z	867.211				7.40945
7.42_139.0722m/z	139.072				7.41658
7.42_123.0441m/z	123.044				7.41658
7.42_573.0346m/z	573.035				7.41658
7.42_964.6805m/z	964.681				7.41658
7.42_289.0702m/z	289.07				7.41658
7.42_472.1003n	473.108	EGCG3"Me	flavanols	flavanols	7.41658	confirmed by authentic standards
7.42_139.0394m/z	139.039				7.41658
7.42_387.9865m/z	387.987				7.41658
7.42_536.0043m/z	536.004				7.41658
7.42_1053.1023m/z	1053.1				7.41658
7.42_167.0338m/z	167.034				7.41658
7.42_151.0387m/z	151.039				7.41658
7.42_247.0595m/z	247.06				7.41658
7.42_347.0753m/z	347.075				7.41658
7.42_998.1171m/z	998.117				7.41658
7.42_967.1876m/z	967.188				7.41658
7.42_728.6315m/z	728.632				7.41658
7.42_384.0148m/z	384.015				7.41658
7.42_455.0957m/z	455.096				7.41658
7.42_492.5818m/z	492.582				7.41658
7.42_728.1301m/z	728.13				7.41658
7.42_497.0696m/z	497.07				7.41658
7.42_492.0802m/z	492.08				7.41658
7.42_535.1420m/z	535.142				7.41658
7.42_542.0629n	565.045				7.41658
7.42_289.1197m/z	289.12				7.42373
7.42_996.1113m/z	996.111				7.42373
7.42_962.2312m/z	962.231				7.42373
7.42_205.0490m/z	205.049				7.42373
7.42_261.9796m/z	261.98				7.42373
7.42_473.1713m/z	473.171				7.42373
7.42_305.0646m/z	305.065				7.42373
7.42_358.9937m/z	358.994				7.42373
7.42_163.0386m/z	163.039				7.42373
7.42_1051.0994m/z	1051.1				7.42373
7.42_964.1794m/z	964.179				7.42373
7.42_487.0862m/z	487.086				7.42373
7.42_479.1142m/z	479.114				7.42373
7.42_579.0045m/z	579.004				7.42373
7.42_581.0054m/z	581.005				7.42373
7.42_360.9994m/z	360.999				7.42373
7.42_271.0593m/z	271.059				7.42373
7.42_341.9813m/z	341.981				7.42373
7.42_526.0170m/z	526.017				7.42373
7.42_997.1133m/z	997.113				7.42373
7.42_259.0581m/z	259.058				7.42373
7.42_567.0453m/z	567.045				7.42373
7.42_511.0635m/z	511.063				7.42373
7.43_469.0754m/z	469.075				7.43087
7.43_169.0483m/z	169.048				7.43087
7.43_179.0650m/z	179.065				7.43087
7.43_471.0908m/z	471.091				7.43087
7.43_307.0805m/z	307.081				7.43087
7.43_563.0036m/z	563.004				7.43087
7.45_149.0231m/z	149.023				7.44515
7.45_423.1250m/z	423.125				7.44515
7.46_457.0761m/z	457.076				7.45943
7.47_883.1697m/z	883.17	digalloylprocyanidin dimer	proanthocyanidins	proanthocyanidins	7.47372
7.48_481.0958m/z	481.096				7.48085
7.49_219.1015m/z	219.101				7.488
7.51_565.1542m/z	565.154				7.50942
7.51_535.1431m/z	535.143				7.50942
7.55_372.1254m/z	372.125				7.55227
7.55_426.1164m/z	426.116				7.55227
7.56_487.2139m/z	487.214				7.5594
7.59_374.1437m/z	374.144				7.5944
7.59_379.0990m/z	379.099				7.5944
7.59_410.0287m/z	410.029				7.5944
7.59_395.0717m/z	395.072				7.5944
7.59_363.1245m/z	363.125				7.5944
7.61_565.1543m/z	565.154				7.60868
7.62_305.0650m/z	305.065				7.62297
7.64_487.2139m/z	487.214				7.63725
7.64_611.1119m/z	611.112				7.64438
7.65_317.0282m/z	317.028				7.65153
7.67_261.1701m/z	261.17				7.66582
7.67_415.1010m/z	415.101				7.67295
7.67_433.1118m/z	433.112				7.67295
7.67_579.1699m/z	579.17	camellianin B	flavone glycosides	flavone glycosides	7.67295
7.68_313.0699m/z	313.07				7.6801
7.68_120.0233m/z	120.023				7.6801
7.69_303.0497m/z	303.05				7.69438
7.69_401.1582m/z	401.158				7.69438
7.69_330.1089m/z	330.109				7.69438
7.69_383.1474m/z	383.147				7.69438
7.70_459.1586m/z	459.159				7.70152
7.71_535.1437m/z	535.144				7.70865
7.71_473.1055m/z	473.105				7.70865
7.72_287.0540m/z	287.054				7.7158
7.72_517.1333m/z	517.133				7.7158
7.72_513.0689m/z	513.069				7.7158
7.72_867.2116m/z	867.212				7.72293
7.72_757.2161m/z	757.216				7.72293
7.74_745.1733m/z	745.173				7.74437
7.77_625.1542m/z	625.154				7.77293
7.78_72.9376m/z	72.9376				7.78007
7.78_355.1718m/z	355.172				7.78007
7.81_457.1663m/z	457.166				7.80863
7.81_579.1510m/z	579.151				7.80863
7.82_1019.2207m/z	1019.22				7.81577
7.82_399.0021m/z	399.002				7.81577
7.82_219.1005m/z	219.1				7.82292
7.82_385.0216m/z	385.022				7.82292
7.83_367.0120m/z	367.012				7.83005
7.83_415.1012m/z	415.101				7.83005
7.83_433.1117m/z	433.112				7.83005
7.83_513.0603m/z	513.06				7.83005
7.83_514.0228m/z	514.023				7.83005
7.83_339.0160m/z	339.016				7.83005
7.84_442.0891n	443.097	ECG	flavanols	flavanols	7.8372	confirmed by authentic standards
7.84_904.6601m/z	904.66				7.8372
7.84_449.1012m/z	449.101				7.8372
[truncated: 384 more rows]

## Sheet: combined
Table S2. (C) Summary of differentially expressed metabolites (DEMs) (p<0.05 and VIP>1) detected in ESI- or ESI+ or both
Compound	m/z	Tentative Metabolite Assignment	Metabolite Class	RT (min)	Note	Anova (p)	q Value	VIP	Max Fold Change	Highest Mean	Lowest Mean	CK_1	CK_2	CK_3	MD_1	MD_2	MD_3	LD_1	LD_2	LD_3
0.55_131.9296m/z	131.93			0.547633		0.0425238	0.0322758	1.34529	1.55664	CK	LD	1045.78	1323.29	1672.49	1001.55	1042.62	1044.43	751.705	850.456	994.166
0.75_251.0300m/z	251.03			0.75475		0.0262859	0.0232177	1.17411	75.9756	MD	LD	440.309	196.364	23.0504	32.5909	180.532	858.791	2.37847	3.89085	7.83932
0.81_104.1071m/z	104.107			0.811883		0.0142967	0.0166453	1.79365	1.6776	CK	LD	3626.08	3516.74	4311.82	2748.87	3016.77	4151.51	2278.84	2065.45	2483.69
0.82_708.1405m/z	708.14			0.819033		0.00362342	0.00655032	1.93622	1.27259	LD	MD	1665.44	1704.64	1583.43	1426.14	1307.96	1386.06	1689.65	1895.19	1658.43
0.85_258.1100m/z	258.11			0.8549		0.0212104	0.020572	5.04477	2.30148	MD	LD	12926.3	10384.3	12788	7953.59	10971.3	19554.2	5483.6	5554.76	5680.93
0.88_353.0891m/z	353.089			0.87635		0.0270425	0.0405955	1.35413	2.3781	CK	LD	1643.63	1571.29	2824.16	1134.29	1106.59	1320.31	826.052	560.605	1152.8
0.89_203.0524m/z	203.052			0.8906		0.0442675	0.0331629	1.25826	1.45356	MD	LD	875.257	936.714	1121.42	864.584	1095.12	1049.98	547.451	696.426	826.692
0.97_174.0394m/z	174.039			0.96915		0.0430412	0.0325309	1.21508	1.5173	CK	LD	1651.19	1842.85	2229.6	1866.6	1379.19	1678.25	1183.72	1095.83	1492.69
0.98_190.0315n	381.079			0.983433		0.022298	0.021086	2.34992	1.47656	CK	LD	8497.22	8689.99	9707.41	6237.59	9179.56	8170.9	6249.13	5870.45	6094.77
1.01_342.1162n	341.109			1.00503		0.00231957	0.0100033	8.63971	1.51875	CK	LD	198006	198596	202497	145992	183611	188649	134819	128965	130684
1.02_224.1281m/z	224.128			1.01932		5.82956e-05	0.000616716	2.29213	1.56181	CK	LD	4254.93	3835.44	4245.25	3269.06	3141.38	3311.73	2612.34	2534.17	2751.76
1.03_348.0705m/z	348.071			1.0329		0.0395616	0.0307257	1.23479	1.82726	CK	LD	661.031	900.045	864.216	370.546	692.718	617.921	433.795	425.333	468.159
1.13_601.1292m/z	601.129			1.13287		0.0419094	0.0515612	1.2554	2.34474	MD	LD	970.289	1361.68	1448.94	1560.5	1966.72	1229.51	914.414	351.587	762.676
1.38_224.1277m/z	224.128			1.3828		0.0265673	0.0233424	1.28283	1.34746	CK	LD	1168.33	1114.52	1449.6	997.71	981.217	979.266	894.789	843.869	1031.32
1.40_173.0926m/z	173.093	theanine	amino acids and peptides	1.40425	confirmed by authentic standard	0.00785394	0.0202175	2.61428	5.02788	CK	LD	8488.94	9307.43	3036.96	4796.74	6210.37	8422.09	1093.4	2017.03	1033.13
1.53_306.0757m/z	306.076	glutathione	amino acids and peptides	1.52565	confirmed by authentic standard	1.26151e-05	0.000380828	2.4727	3759.83	MD	LD	4880.71	4206.9	3017.11	2288.2	5366.72	5889.93	0	3.60251	0
1.81_224.1278m/z	224.128			1.8108		0.000371875	0.0015731	1.85394	1.48481	CK	LD	3720.03	3625.08	4242.33	3256.88	3174.81	3198.94	2650.8	2478.58	2674.62
2.08_304.1496m/z	304.15			2.08162		0.0414368	0.0317546	1.04818	20.9726	CK	LD	379.596	449.371	27.5482	61.3594	143.716	379.761	0	40.8398	0
3.59_315.0714m/z	315.071			3.59373		0.00108115	0.00569871	1.02544	4.04869	LD	MD	382.67	232.346	324.983	296.358	304.629	235.414	850.954	1594.15	941.225
3.65_345.0819m/z	345.082	methyl 6-O-galloyl-b-D-glucose	hydrolysable tannins	3.65087		0.0026656	0.0105377	1.16681	8.22059	LD	CK	93.8219	287.154	99.5829	178.116	276.127	192.02	837.343	1116.04	1997.1
3.83_610.1348m/z	610.135			3.8294		0.0351901	0.0469883	1.52866	10.7963	LD	MD	55.7566	413.324	448.424	368.739	99.6382	23.7551	1755.19	1523.69	2034.32
4.39_763.1489m/z	763.149			4.39277		5.98628e-05	0.000616716	1.07233	Infinity	LD	CK	0	0	0	0	0	0	209.866	68.5569	805.915
4.42_334.0892m/z	334.089			4.42133		0.0322474	0.0268176	1.06398	42.931	LD	CK	22.4576	0	0	0	29.7697	19.2397	284.594	464.537	214.994
4.54_641.1491m/z	641.149			4.53558		1.63269e-07	6.19556e-06	1.3562	Infinity	LD	CK	0	0	0	0	0	0	261.986	449.95	714.775
4.74_383.0939m/z	383.094			4.74197		0.0190267	0.0195672	1.13507	6.78319	LD	CK	53.6733	134.091	13.7212	77.734	114.253	135.836	436.982	563.624	366.109
4.88_388.1382m/z	388.138			4.88478		0.0102948	0.0132017	1.04809	1.84281	CK	LD	794.486	855.485	625.117	725.974	683.014	494.802	407.435	457.403	369.74
4.89_401.0179m/z	401.018			4.89192		0.0331753	0.0274097	1.23455	1.2902	CK	LD	5483.07	4251.31	4451.01	4638.09	4338.81	4277.41	3801.21	3410.57	3782.95
4.91_611.1421m/z	611.1421([2M-H]-)	EGC	flavanols	4.91368	confirmed by authentic standard	0.00959152	0.0227773	4.89983	1.23814	LD	CK	107482	108466	95066.9	103041	113704	105589	123829	135981	125271
4.92_320.0527n	321.06			4.92048		0.00106203	0.00286761	1.25556	1.20446	CK	LD	2138.12	2200.53	2267.76	1890.7	1958.07	1973.3	1771.85	1798.31	1914.81
4.93_304.0582n	305.065			4.92763		0.000268223	0.00133733	1.82209	1.18441	CK	LD	7469.67	7403.43	7379.37	6833.06	6812.12	6547.86	6109.42	6205.9	6472.57
4.94_305.1207m/z	305.121			4.93512		0.00281119	0.0108548	1.39854	1.24538	CK	LD	8728.8	7886.76	8758.32	7901.36	7686.38	7381.32	6573.52	6760.34	7040.5
5.44_133.0520m/z	133.052			5.44123		0.000993252	0.0027402	1.00373	23.6937	LD	MD	6.83851	14.9178	21.9488	3.90129	15.9513	14.6694	249.137	384.621	184.195
5.47_295.0016m/z	295.002			5.46998		0.0273826	0.0405955	1.14015	1.58883	MD	LD	1326.19	1695.86	1900.15	2171.87	1549.76	1806.06	1215.59	1027.05	1236.44
5.48_256.0304n	255.023			5.47712		0.0213811	0.0355002	1.87409	1.58797	MD	LD	3607.49	4410.81	4834.48	5800.61	4047.86	4719.82	3227.22	2737.17	3209.79
5.53_195.1292m/z	195.129			5.53407		0.000793708	0.00239824	1.83984	1.40404	CK	LD	5224.31	5325.84	5680.84	4403.52	4941.4	4947.97	3700.27	3782.02	4077.88
5.60_195.4747m/z	195.475			5.60477		0.000112341	0.00086931	2.01157	1.48514	CK	LD	4561.96	4335.13	4910.88	3854.02	3858.95	3824.31	3069.04	2977.44	3250.93
5.61_195.1292m/z	195.129			5.61192		0.00123368	0.00318213	2.36925	1.37204	CK	LD	8295.64	7546.12	8663.93	6985.76	7111.29	7040.23	6317.36	5572.96	5970.44
5.69_793.1601m/z	793.16			5.69047		1.75753e-07	6.19556e-06	1.17171	Infinity	LD	CK	0	0	0	0	0	0	209.331	311.141	551.756
5.90_411.1605m/z	411.16			5.89755		0.000819244	0.00244053	1.07324	30.034	LD	CK	5.58945	25.8141	5.13348	33.5642	62.893	52.382	256.154	503.284	337.915
5.93_373.1821m/z	373.182			5.93325		0.00157047	0.00374628	1.15381	4.29268	LD	CK	105.929	116.533	143.571	118.011	162.397	153.114	373.582	799.563	398.117
5.93_256.0303n	255.023			5.93343		0.0291906	0.0425147	1.61153	1.63671	MD	LD	2575.41	3394.24	3747.64	4388.41	3028.52	3418.94	2324.61	1929.84	2366.07
5.94_295.0017m/z	295.002			5.94057		0.0249908	0.0385986	1.88112	1.58498	MD	LD	4250.88	5459.87	6141.91	6771.11	4842.16	5306.45	3671.08	3188.84	3815.14
5.95_513.0689m/z	513.069			5.94753		0.0366318	0.0293909	2.84821	1.58506	MD	LD	2202.2	3185.51	3359.43	3816.66	2924.66	3411.05	2209.43	1902.05	2293.57
6.02_425.1403m/z	425.1403 ([M+Na]+)	benzyl b-primeveroside	glycosidically bound volatiles	6.01893		0.00321767	0.00613124	1.26343	2.3285	LD	CK	361.103	515.265	370.724	502.053	728.724	547.163	898.432	1122.86	882.559
6.04_745.1409m/z	745.141	EGC-ECG dimer isomer 2	proanthocyanidins	6.04053		0.0138318	0.0276695	1.08989	1.70463	LD	CK	1778.78	1461	1287.95	2185.93	2287.24	1679.36	2851.68	2619.18	2247.22
6.05_595.1649m/z	595.165	isovitexin glucoside	flavone glycosides	6.0475		0.0242506	0.0221245	4.43882	1.46418	MD	CK	2810.69	3431.13	3831.44	4866.8	4817.85	5064.36	3683.44	4843.52	4776.89
6.05_611.1615m/z	611.161	carthamidin 6,7-diglucoside	flavanone glycosides	6.04768		0.0321301	0.0444433	2.1703	1.50468	MD	CK	1838.48	2173.43	2681.32	3393.73	3209.2	3468.21	2457.77	3342.91	3222
6.10_793.1597m/z	793.16			6.09678		0.000297347	0.00139554	1.92832	Infinity	LD	CK	0	0	0	12.0717	0	0	633.456	855.138	1391.29
6.13_595.1660m/z	595.166	naringenin diglucoside	flavanone glycosides	6.13267		0.0114096	0.0250914	1.95049	1.61961	MD	CK	1301.09	1678.75	1775.61	2612.18	2501.53	2588.26	1945.35	2702.41	2651.03
6.14_411.1614m/z	411.161			6.13963		0.000108786	0.000862851	2.17259	22.6636	LD	CK	45.9041	97.1768	50.9081	132.684	266.441	240.46	1054.74	1782.19	1559.56
6.20_747.1537m/z	747.154			6.2039		0.00114847	0.0030491	1.03726	2.7243	MD	LD	104.156	123.021	96.8699	144.926	203.51	177.261	65.6776	50.4899	76.7983
6.25_290.0786n	289.071	EC	flavanols	6.247	confirmed by authentic standard	0.00671416	0.0188947	6.04152	1.5133	LD	CK	86686.2	79945.2	63471.4	88521.3	90188.8	84500.2	113052	125254	109909
6.26_465.1718m/z	465.172			6.26103		0.0154843	0.0173495	1.18756	1.85429	CK	LD	1132.35	1086.51	1591.16	933.843	855.336	1237.74	738.169	715.835	600.696
6.32_553.0296m/z	553.03			6.31815		0.0449885	0.0335052	1.83575	1.29305	CK	LD	10683.5	8281.94	9035.1	9350.13	8893.21	8193.72	8005.41	6759.99	6889.32
6.34_458.0840n	459.091	EGCG	flavanols	6.33958	confirmed by authentic standards	0.00165913	0.0038869	5.90962	1.1375	CK	LD	198498	183212	194952	188600	186278	186623	168086	170152	168716
6.36_473.0706m/z	473.071			6.361		0.000351245	0.00153736	1.20148	1.2853	CK	LD	3581.81	3529.31	3782.84	3358.44	3359.27	3205.92	2912.25	2698.54	2865.01
6.37_305.0648m/z	305.065			6.36813		5.7559e-05	0.000616716	1.10938	1.34288	CK	LD	1894.39	1863.46	2007.88	1664.19	1708.89	1660.28	1426.7	1392.43	1474.42
6.38_795.1782m/z	795.178			6.38268		0.0098384	0.0228464	1.78396	1.99541	LD	CK	3707.48	2544.4	3240.73	4043.69	3698.05	3563.11	4982.21	5861.9	8097.6
6.39_347.1199n	370.11			6.38957		0.00224	0.00472206	1.78825	7.0123	LD	CK	125.424	165.819	250.105	233.72	502.382	682.618	1260.7	1442.12	1093.29
6.45_731.1590m/z	731.159	EC-ECG dimer	proanthocyanidins	6.45383		0.0278978	0.0242492	1.12809	1.98853	LD	CK	424.923	463.919	404.737	483.148	835.267	585.487	1115.6	766.323	690.396
6.49_321.0597m/z	321.06			6.48967		0.000380747	0.00158819	1.13312	2.16174	LD	CK	245.685	307.279	327.261	313.412	343.387	291.933	556.214	695.035	651.568
6.58_747.1535m/z	747.154			6.5818		0.00963561	0.0126546	1.05036	2.21856	MD	LD	176.223	233.524	193.063	227.897	349.524	244.411	139.545	91.7361	139.153
6.59_453.1566m/z	453.157			6.58893		0.0177567	0.0189046	1.54223	30.1962	LD	CK	62.599	0	0	16.7988	44.6733	42.2321	540.722	692.343	657.189
6.60_469.1299m/z	469.13			6.59608		6.29148e-06	0.000113285	2.61692	13.0463	LD	CK	181.016	105.093	138.731	126.014	181.479	162.705	1659.8	2060.72	1822.09
6.74_337.0886m/z	337.089			6.7389		1.44392e-05	0.000241108	1.11875	Infinity	LD	MD	0	0	2.36362	0	0	0	211.596	373.617	355.747
6.80_761.1356m/z	761.136			6.80317		0.00103628	0.00281005	1.21236	Infinity	LD	CK	0	0	0	17.8804	10.4772	0	280.103	348.562	537.857
6.97_561.1932m/z	561.193			6.97455		0.0231666	0.0215326	1.3537	1.71107	LD	CK	776.862	1096.16	728.006	1045	1379.61	946.634	1603.72	1424.95	1421.88
7.00_759.1224m/z	759.122	prodelphinidin A2 3'-gallate	proanthocyanidins	7.00328		0.0482403	0.0567857	1.12007	43.6753	LD	CK	0	34.8451	32.751	76.1731	18.4631	0	746.242	896.648	1309.39
7.02_319.0442m/z	319.044			7.0174		0.0089047	0.0118716	1.63253	2.64839	LD	CK	402.076	798.455	539.417	756.961	949.084	707.114	1364.96	1975.88	1267.21
7.02_480.0887n	481.096			7.02453		0.0313313	0.0262971	1.10611	3.12515	LD	CK	83.1374	330.874	211.259	284.492	393.56	292.197	611.679	791.173	551.21
7.11_319.0442m/z	319.044			7.10952		0.0195249	0.0198226	1.59694	2.44067	LD	CK	420.659	935.581	600.115	876.069	1163.29	861.168	1459.38	2008.31	1307.12
7.14_355.1717m/z	355.172			7.13808		0.000266807	0.00133733	1.11153	17649.3	LD	CK	0	0	0.0642294	1.94676	1.18014	16.0338	189.441	708.661	235.503
7.20_275.0906m/z	275.091			7.20235		0.000364686	0.00156656	1.03886	2.68657	LD	CK	204.865	262.978	193.078	300.499	325.011	317.461	624.582	667.734	483.29
7.24_381.1046n	382.112			7.23807		3.35069e-08	2.36234e-06	1.0475	Infinity	LD	CK	0	0	0	0	0	0	268.017	392.819	191.958
7.34_593.1506m/z	593.151	kaempferol deoxyhexose-hexose-deoxyhexose		7.33822		0.0103996	0.0237279	2.36516	1.65791	MD	LD	2420.67	2204.67	2054.63	4045.84	3096.34	3094.31	2044.49	2425.31	1704.54
7.35_303.0493m/z	303.049			7.35232		0.0474741	0.0347384	1.20221	1.72136	LD	CK	662.05	834.874	423.505	705.052	900.833	864.85	1130.46	1170.9	1004.38
7.37_355.1717m/z	355.172			7.37373		0.00243145	0.00504191	1.53111	10.5253	LD	CK	110.998	87.4781	33.4374	176.884	116.915	104.909	490.343	1273.36	677.263
7.39_487.2139m/z	487.214			7.38802		9.03935e-05	0.000765366	1.70085	43.6171	LD	CK	30.3218	23.9433	9.44643	147.559	112.215	158.863	624.868	1205.53	948.511
7.40_539.1532m/z	539.153			7.39517		0.00352047	0.00641515	1.03052	12.2964	LD	CK	43.3643	26.0155	22.1335	26.9996	94.8284	43.0108	216.02	654.269	254.998
7.42_305.0659m/z	305.066			7.41677		0.0345217	0.0466736	1.22021	2.97482	LD	CK	784.932	1345.64	391.857	945.75	1321.5	1860.65	2421.15	2947.66	2134.95
7.43_435.0595m/z	435.06			7.43105		0.0347806	0.0467595	1.10614	1.7929	LD	CK	1194.28	806.968	1250.32	973.581	1063.02	1461.72	2220.43	2107.12	1502.17
7.51_565.1542m/z	565.154			7.50942		0.0433748	0.0326888	1.1424	1.81492	MD	CK	154.303	191.224	110.92	311.779	264.837	251.797	241.994	255.069	158.363
7.59_379.0990m/z	379.099			7.5944		0.0101934	0.0132017	2.1518	1.88839	LD	MD	961.833	1078.01	1606.46	1187.97	1027.8	1345.87	1960.23	2594.03	2171.5
7.67_415.1010m/z	415.101			7.67295		0.0427577	0.0323758	1.16934	1.75483	MD	CK	152.957	184.567	127.748	337.353	250.831	228.289	201.131	224.352	143.248
7.68_313.0699m/z	313.07			7.6801		0.0387695	0.0304463	1.02142	1.48443	MD	CK	168.839	184.73	150.672	275.879	254.336	218.294	173.278	219.52	142.909
7.68_577.1557m/z	577.156	camellianin B	flavone glycosides	7.68027		0.0436698	0.0527326	2.13949	1.55797	MD	CK	2050.85	2066.64	1754.34	3629.75	2682.09	2836.28	2180.81	2773.98	1788.91
7.83_825.0989m/z	825.099			7.83023		0.00136574	0.00697725	1.52331	1.8486	LD	CK	2895.08	2443.83	2693.44	3657.07	2961.69	2917.97	5037.26	4330.38	5481
7.84_442.0903n	441.083	ECG	flavanols	7.84452	confirmed by authentic standard	0.000741856	0.00461727	8.26546	1.57493	LD	CK	112759	101858	93518.3	128829	129745	136808	160498	174583	150211
7.90_487.2138m/z	487.2138 ([M+Na]+)	linalool oxide primeveroside isomer 1	glycosidically bound volatiles	7.90147		0.00675399	0.00992036	1.31995	54.5731	LD	CK	0.246134	30.8511	0	59.4542	125.023	100.548	390.262	724.148	582.661
8.00_755.2037m/z	755.204	kaempferol 3-O-glucosyl rutinoside	flavonol glycosides	8.00175		0.0246397	0.0382948	1.25385	4.19149	LD	CK	260.84	646.783	437.68	541.906	1325.86	1284.75	2477.2	2063.47	1098.15
8.02_303.0492m/z	303.049	tricetin	flavones	8.01585		0.000395102	0.00160393	1.13938	2.49135	LD	CK	254.79	369.798	252.034	406.517	381.663	423.199	724.849	762.882	696.239
8.03_383.1662m/z	383.166			8.03013		0.000478729	0.00171981	1.00769	12.4297	LD	CK	18.5719	41.0373	24.3666	78.8742	82.6706	40.2783	250.284	469.533	323.972
8.04_913.1430m/z	913.143			8.04442		0.0452426	0.0336361	1.93413	36.5812	LD	MD	0	16.7223	98.8617	76.692	0	0	891.328	779.851	1134.3
8.11_745.1386m/z	745.139			8.10798		0.0389683	0.0305175	2.11025	63.0247	LD	CK	0	0	56.5438	158.415	0	0	1021.29	1025.71	1516.65
8.12_441.0804m/z	441.08			8.11512		0.0152693	0.0173203	1.38937	40.5347	LD	CK	0	18.1661	20.6672	67.3436	12.5443	23.5769	476.596	494.25	603.252
8.13_367.0125m/z	367.012			8.12958		0.00403532	0.0142554	3.26	1.69355	LD	CK	13160.2	12646.6	17211.9	18981.5	16181.7	15831.2	24515.6	22601.6	25737.3
8.19_441.1718m/z	441.172			8.18653		0.000140145	0.000972368	1.03929	Infinity	LD	CK	0	0	0	0	0	4.97545	175.563	381.74	283.866
8.23_401.1556m/z	401.156			8.22938		5.37476e-05	0.000609006	1.83111	3.99226	LD	CK	295.523	318.689	345.109	430.573	387.708	348.607	1310.56	1526.51	992.785
8.39_423.0888m/z	423.089			8.38648		0.00207837	0.00451767	2.90287	28.5028	LD	MD	220.222	41.5679	75.3601	20.5049	91.7505	117.493	1676.22	2855.7	2016.55
8.52_487.2141m/z	487.2141 ([M+Na]+)	linalool oxide primeveroside isomer 2	glycosidically bound volatiles	8.52215		0.00023972	0.00126758	2.68468	4.74234	LD	CK	811.595	624.166	469.927	1057.73	1324.92	897.228	2883.96	3425.39	2728.06
8.75_169.1405m/z	169.141			8.74997		0.000506944	0.00176187	1.41571	1.86929	CK	LD	1070.77	1174.76	1290.84	809.77	837.18	897.69	581.491	590.742	719.593
8.76_185.1144m/z	185.114			8.7571		2.37867e-05	0.000351007	1.08045	1.64339	CK	LD	1038.98	951.359	1051.83	826.007	803.261	803.424	626.981	584.541	639.635
8.81_355.1711m/z	355.171			8.81423		0.000406288	0.00162549	1.89673	7.22479	LD	CK	211.855	189.35	148.948	373.436	318.568	221.962	914.435	1904.16	1156.14
8.82_393.1146m/z	393.115			8.82137		0.049686	0.0357777	2.03631	1.56944	CK	MD	1165.56	892.236	1423.63	759.513	643.664	815.083	812.679	960.899	1020.27
8.89_455.0981m/z	455.098	ECG3"Me	flavanols	8.89298		0.0201266	0.0337735	2.25206	3.3795	LD	CK	2699.92	3069.22	939.128	3013.53	3741.16	3842.4	7456.7	9312.76	5901.12
8.94_425.0871m/z	425.087	epiafzelechin 3-gallate	flavanols	8.94297		5.90767e-05	0.0012261	1.03403	2.95865	LD	CK	517.829	588.811	549.054	747.051	848.01	894.626	1627.03	1883.76	1387.83
9.11_897.1481m/z	897.148			9.11345		0.000275331	0.00133733	1.32474	Infinity	LD	CK	0	0	0	8.41846	0	0	412.188	307.301	644.953
9.20_429.1507m/z	429.151			9.19913		0.000336845	0.00149467	1.76468	9.0247	LD	CK	74.9126	132.189	112.826	216.433	151.725	86.5273	900.416	1138.81	848.017
9.21_413.1770m/z	413.177			9.20627		0.000432485	0.00166547	1.43268	7.28652	LD	CK	63.6811	108.634	97.8196	165.211	132.049	70.7195	614.733	756.864	596.748
9.27_431.1663m/z	431.166			9.27055		9.04648e-05	0.000765366	1.37703	3.39401	LD	CK	250.532	263.772	217.972	303.015	357.64	303.511	861.297	964.757	659.3
9.43_441.1720m/z	441.172			9.43478		0.000389316	0.00160298	2.34952	10.1763	LD	CK	188.888	213.592	181.785	253.896	338.474	433.315	1387.9	3210.01	1347.73
9.88_171.1489m/z	171.149			9.8841		2.98378e-05	0.000394436	1.95301	1.5461	CK	LD	3307.12	3317.13	3598.36	2703.62	2723.5	2806.43	2174.21	2126.17	2311.47
9.99_397.1638m/z	397.164			9.99122		0.00112528	0.00301276	1.63622	2.20311	LD	MD	479.83	601.27	620.768	655.189	482.472	543.04	1104.64	1479.98	1118.15
10.03_441.1722m/z	441.172			10.0269		0.000715784	0.00226577	2.88238	3.72916	LD	CK	801.377	837.163	1076.69	899.75	1157.91	1239.21	2805.4	4618.71	2701.4
10.16_370.1398m/z	370.14			10.1619		0.000531407	0.00182266	1.00233	39.2242	LD	CK	4.77248	4.59916	15.2153	83.9323	41.7102	20.8744	316.483	376.524	271.393
10.19_369.0268m/z	369.027			10.1905		0.0210592	0.020558	1.10119	1.98713	CK	LD	861.847	946.187	1261.92	853.043	870.219	747.636	517.63	353.507	673.777
10.35_455.1688m/z	455.169			10.3477		0.000172323	0.00106159	1.41587	4.35789	LD	CK	184.58	210.864	182.704	248.817	325.584	267.559	773.776	1101.56	644.175
11.47_448.2300n	447.223	linalool primeveroside	glycosidically bound volatiles	11.4676		0.03361	0.0459296	2.35302	1.51261	LD	CK	4522.56	5377.76	5113.72	5775.64	7229.65	9055.98	8425.23	7674.26	6610.85
12.33_337.1975m/z	337.197			12.33		0.000127221	0.000948625	2.64947	1.47708	CK	LD	7678.97	6918.49	7570.18	6260.91	6024.96	6091.06	5137.37	4720.91	5149.44
13.03_171.1488m/z	171.149			13.0293		5.66771e-05	0.000616716	1.04401	1.5238	CK	LD	1041.2	1026.37	1116.87	874.025	856.636	869.418	705.749	654.005	730.052
13.26_226.1795m/z	226.179			13.2571		4.00385e-05	0.000493576	1.11921	1.50744	CK	LD	854.185	849.622	925.444	692.538	657.104	696.492	582.739	560.516	600.924
13.72_313.1615m/z	313.162			13.7205		0.000777983	0.00238479	1.3185	1.55973	CK	LD	1494.66	1569.57	1763.34	1248.81	1275.11	1360.09	958.606	1021.14	1115.39
Note: Duplicated DEMs detected in both modes were removed. Fragment ions derived from collision induced association were removed.
blue, detected in ESI+
red, detected in ESI-
