# Supplementary material for: Defensive Responses of Tea Plants (Camellia sinensis) Against Tea Green Leafhopper Attack: A Multi-Omics Study
Source: Front Plant Sci. 2020 Jan 17;10:1705. doi: 10.3389/fpls.2019.01705 (PMC6978701; doi:10.3389/fpls.2019.01705)
Supplement: Supplementary file 6 [file Table_5.xlsx]

## Sheet: Sheet1
Supplemental Table S5. Go enrichment of up-regulated DEGs in MD vs CK comparison. Overrepresented BPs, MFs and CCs were identified based on a hypergeometric text with p-value<0.05. GO: Gene ontology. BPs, biological processes. MF, molecular functions. CC, cellular components.
Category	GO ID	Description	p-value	gene ID
BP	GO:0008272	sulfate transport	0.00289069	TEA007829/TEA015638/TEA029071
BP	GO:0072348	sulfur compound transport	0.00289069	TEA007829/TEA015638/TEA029071
BP	GO:0006820	anion transport	0.00418088	TEA007829/TEA015638/TEA029071/TEA032422/TEA006239/TEA013947
BP	GO:0006073	cellular glucan metabolic process	0.0058306	TEA003764/TEA008094/TEA007185/TEA007187/TEA002080/TEA021184
BP	GO:0044042	glucan metabolic process	0.0058306	TEA003764/TEA008094/TEA007185/TEA007187/TEA002080/TEA021184
BP	GO:0044264	cellular polysaccharide metabolic process	0.0058306	TEA003764/TEA008094/TEA007185/TEA007187/TEA002080/TEA021184
BP	GO:0005976	polysaccharide metabolic process	0.00969436	TEA003764/TEA008094/TEA007185/TEA007187/TEA002080/TEA021184
BP	GO:0006979	response to oxidative stress	0.018482	TEA026805/TEA005827/TEA020569/TEA012891/TEA018992/TEA000197
BP	GO:0015936	coenzyme A metabolic process	0.0216572	TEA002814/TEA019049
BP	GO:0015698	inorganic anion transport	0.0217959	TEA007829/TEA015638/TEA029071
BP	GO:0006811	ion transport	0.0225995	TEA007829/TEA015638/TEA025044/TEA028735/TEA028928/TEA029071/TEA031713/TEA032422/TEA006239/TEA032768/TEA013947/TEA001705/TEA018512
BP	GO:0009309	amine biosynthetic process	0.0245042	TEA002875/TEA016193
BP	GO:0042401	cellular biogenic amine biosynthetic process	0.0245042	TEA002875/TEA016193
BP	GO:0009073	aromatic amino acid family biosynthetic process	0.0338866	TEA007223/TEA022945
BP	GO:0006576	cellular biogenic amine metabolic process	0.0372782	TEA002875/TEA016193
BP	GO:0044106	cellular amine metabolic process	0.0372782	TEA002875/TEA016193
BP	GO:0044262	cellular carbohydrate metabolic process	0.0380158	TEA003764/TEA008094/TEA007185/TEA007187/TEA002080/TEA021184
BP	GO:0033865	nucleoside bisphosphate metabolic process	0.0444291	TEA002814/TEA019049
BP	GO:0033875	ribonucleoside bisphosphate metabolic process	0.0444291	TEA002814/TEA019049
BP	GO:0034032	purine nucleoside bisphosphate metabolic process	0.0444291	TEA002814/TEA019049
CC	GO:0048046	apoplast	0.000314692	TEA003764/TEA008094/TEA007185/TEA007187/TEA002080
CC	GO:0005576	extracellular region	0.000796572	TEA003764/TEA008094/TEA007185/TEA007187/TEA002080
CC	GO:0005618	cell wall	0.00104832	TEA003764/TEA008094/TEA007185/TEA007187/TEA017824/TEA004576/TEA031606/TEA002080
CC	GO:0030312	external encapsulating structure	0.00104832	TEA003764/TEA008094/TEA007185/TEA007187/TEA017824/TEA004576/TEA031606/TEA002080
CC	GO:0071944	cell periphery	0.00334526	TEA003764/TEA008094/TEA007185/TEA007187/TEA017824/TEA004576/TEA015411/TEA031606/TEA002080
MF	GO:0016762	xyloglucan:xyloglucosyl transferase activity	0.000109745	TEA003764/TEA008094/TEA007185/TEA007187/TEA002080
MF	GO:0005507	copper ion binding	0.000390937	TEA021267/TEA006312/TEA000123/TEA026594/TEA016093/TEA009203/TEA021420
MF	GO:0015116	sulfate transmembrane transporter activity	0.00179636	TEA007829/TEA015638/TEA029071
MF	GO:1901682	sulfur compound transmembrane transporter activity	0.00179636	TEA007829/TEA015638/TEA029071
MF	GO:0004601	peroxidase activity	0.00348148	TEA026805/TEA005827/TEA020569/TEA012891/TEA018992/TEA011880/TEA000197
MF	GO:0016684	oxidoreductase activity, acting on peroxide as acceptor	0.00388235	TEA026805/TEA005827/TEA020569/TEA012891/TEA018992/TEA011880/TEA000197
MF	GO:0016209	antioxidant activity	0.00462718	TEA026805/TEA005827/TEA020569/TEA012891/TEA018992/TEA011880/TEA000197
MF	GO:0008509	anion transmembrane transporter activity	0.00600185	TEA007829/TEA015638/TEA029071/TEA006239
MF	GO:0016614	oxidoreductase activity, acting on CH-OH group of donors	0.00883866	TEA000724/TEA002814/TEA019049/TEA024827/TEA014418/TEA030992/TEA028590/TEA022500
MF	GO:0015103	inorganic anion transmembrane transporter activity	0.00961725	TEA007829/TEA015638/TEA029071
MF	GO:0050662	coenzyme binding	0.0097978	TEA000724/TEA013436/TEA002814/TEA019049/TEA014418/TEA030992/TEA032730/TEA028590/TEA031351/TEA022500
MF	GO:0004553	hydrolase activity, hydrolyzing O-glycosyl compounds	0.00980862	TEA003764/TEA017116/TEA008094/TEA007185/TEA007187/TEA007244/TEA025611/TEA016861/TEA002080/TEA021750/TEA010525/TEA012834
MF	GO:0016798	hydrolase activity, acting on glycosyl bonds	0.016317	TEA003764/TEA017116/TEA008094/TEA007185/TEA007187/TEA007244/TEA025611/TEA016861/TEA002080/TEA021750/TEA010525/TEA012834
MF	GO:0016616	oxidoreductase activity, acting on the CH-OH group of donors, NAD or NADP as acceptor	0.0187527	TEA002814/TEA019049/TEA024827/TEA014418/TEA028590/TEA022500
MF	GO:0015075	ion transmembrane transporter activity	0.0328796	TEA007829/TEA015966/TEA015638/TEA028735/TEA028928/TEA029071/TEA006239/TEA001705/TEA018512
MF	GO:0022891	substrate-specific transmembrane transporter activity	0.0396511	TEA007829/TEA015966/TEA015638/TEA028735/TEA028928/TEA029071/TEA006239/TEA001705/TEA018512
