# Supplementary material for: Defensive Responses of Tea Plants (Camellia sinensis) Against Tea Green Leafhopper Attack: A Multi-Omics Study
Source: Front Plant Sci. 2020 Jan 17;10:1705. doi: 10.3389/fpls.2019.01705 (PMC6978701; doi:10.3389/fpls.2019.01705)
Supplement: Supplementary file 7 [file Table_6.xlsx]

## Sheet: Sheet1
Supplemental Table S6. Go enrichment of down-regulated DEGs in MD vs CK comparison. Overrepresented BPs, MFs and CCs were identified based on a hypergeometric text with p-value<0.05. GO: Gene ontology. BPs, biological processes. MF, molecular functions. CC, cellular components.
Category	GO ID	Description	p-value	gene ID
BP	GO:1901565	organonitrogen compound catabolic process	0.00667526	TEA001487/TEA014932/TEA021819
BP	GO:0044248	cellular catabolic process	0.0150007	TEA001487/TEA014932/TEA021819/TEA018203/TEA025059
MF	GO:0045735	nutrient reservoir activity	2.66e-07	TEA011002/TEA016870/TEA006256/TEA029278/TEA016871/TEA017770/TEA010589/TEA000644
MF	GO:0004553	hydrolase activity, hydrolyzing O-glycosyl compounds	0.006682	TEA004281/TEA019132/TEA003751/TEA011511/TEA021819/TEA004253/TEA002705/TEA008370
MF	GO:0016638	oxidoreductase activity, acting on the CH-NH2 group of donors	0.0067089	TEA003892/TEA022776
MF	GO:0016798	hydrolase activity, acting on glycosyl bonds	0.00999744	TEA004281/TEA019132/TEA003751/TEA011511/TEA021819/TEA004253/TEA002705/TEA008370
MF	GO:0046873	metal ion transmembrane transporter activity	0.013457	TEA024433/TEA001242/TEA024726
MF	GO:0016702	oxidoreductase activity, acting on single donors with incorporation of molecular oxygen, incorporation of two atoms of oxygen	0.0254538	TEA009423/TEA002583
MF	GO:0015035	protein disulfide oxidoreductase activity	0.0280054	TEA024585/TEA015370
MF	GO:0015036	disulfide oxidoreductase activity	0.0280054	TEA024585/TEA015370
MF	GO:0051213	dioxygenase activity	0.0280054	TEA009423/TEA002583
MF	GO:0016746	transferase activity, transferring acyl groups	0.0288298	TEA008195/TEA003038/TEA005835/TEA023205/TEA001487/TEA013411
MF	GO:0022890	inorganic cation transmembrane transporter activity	0.0330047	TEA012286/TEA024433/TEA001242/TEA024726
MF	GO:0016747	transferase activity, transferring acyl groups other than amino-acyl groups	0.0434979	TEA008195/TEA003038/TEA005835/TEA023205/TEA013411
MF	GO:0016701	oxidoreductase activity, acting on single donors with incorporation of molecular oxygen	0.0452767	TEA009423/TEA002583
