# Supplementary material for: Defensive Responses of Tea Plants (Camellia sinensis) Against Tea Green Leafhopper Attack: A Multi-Omics Study
Source: Front Plant Sci. 2020 Jan 17;10:1705. doi: 10.3389/fpls.2019.01705 (PMC6978701; doi:10.3389/fpls.2019.01705)
Supplement: Supplementary file 8 [file Table_7.xlsx]

## Sheet: Sheet1
Supplemental Table S7. Go enrichment of up-regulated DEGs in LD vs CK comparison. Overrepresented BPs, MFs and CCs were identified based on a hypergeometric text with p-value<0.05. GO: Gene ontology. BPs, biological processes. MF, molecular functions. CC, cellular components.
Category	GO ID	Description	p-value	gene ID
BP	GO:0044262	cellular carbohydrate metabolic process	0.000810207	TEA030973/TEA003768/TEA007185/TEA008094/TEA007187/TEA019644/TEA030594/TEA022449/TEA020209/TEA017941/TEA021184/TEA025243/TEA003316/TEA019643/TEA032146/TEA022099/TEA030545/TEA018449/TEA028077
BP	GO:0006073	cellular glucan metabolic process	0.00130293	TEA030973/TEA003768/TEA007185/TEA008094/TEA007187/TEA019644/TEA030594/TEA020209/TEA017941/TEA021184/TEA019643/TEA032146/TEA030545/TEA028077
BP	GO:0044042	glucan metabolic process	0.00130293	TEA030973/TEA003768/TEA007185/TEA008094/TEA007187/TEA019644/TEA030594/TEA020209/TEA017941/TEA021184/TEA019643/TEA032146/TEA030545/TEA028077
BP	GO:0044264	cellular polysaccharide metabolic process	0.00130293	TEA030973/TEA003768/TEA007185/TEA008094/TEA007187/TEA019644/TEA030594/TEA020209/TEA017941/TEA021184/TEA019643/TEA032146/TEA030545/TEA028077
BP	GO:0008202	steroid metabolic process	0.00194598	TEA002954/TEA013883/TEA011942/TEA021230/TEA003898/TEA032093
BP	GO:0009073	aromatic amino acid family biosynthetic process	0.00250868	TEA007223/TEA001026/TEA022945/TEA033097/TEA028537
BP	GO:0005976	polysaccharide metabolic process	0.00360757	TEA030973/TEA003768/TEA007185/TEA008094/TEA007187/TEA019644/TEA030594/TEA020209/TEA017941/TEA021184/TEA019643/TEA032146/TEA030545/TEA028077
BP	GO:0044272	sulfur compound biosynthetic process	0.00402291	TEA019127/TEA028149/TEA020895/TEA006735/TEA012514
BP	GO:0016567	protein ubiquitination	0.00405496	TEA005482/TEA031666/TEA029343/TEA022563/TEA023773/TEA033065/TEA009728/TEA018913/TEA005829/TEA001921/TEA024056
BP	GO:0032446	protein modification by small protein conjugation	0.00445043	TEA005482/TEA031666/TEA029343/TEA022563/TEA023773/TEA033065/TEA009728/TEA018913/TEA005829/TEA001921/TEA024056
BP	GO:0015711	organic anion transport	0.00485964	TEA029263/TEA031012/TEA025995/TEA022823/TEA013305/TEA006239/TEA009363/TEA030352
BP	GO:0015849	organic acid transport	0.00485964	TEA029263/TEA031012/TEA025995/TEA022823/TEA013305/TEA006239/TEA009363/TEA030352
BP	GO:0046942	carboxylic acid transport	0.00485964	TEA029263/TEA031012/TEA025995/TEA022823/TEA013305/TEA006239/TEA009363/TEA030352
BP	GO:0003333	amino acid transmembrane transport	0.00882651	TEA029263/TEA031012/TEA022823/TEA006239/TEA009363
BP	GO:0006694	steroid biosynthetic process	0.00882651	TEA002954/TEA013883/TEA021230/TEA003898/TEA032093
BP	GO:0006865	amino acid transport	0.00882651	TEA029263/TEA031012/TEA022823/TEA006239/TEA009363
BP	GO:0098656	anion transmembrane transport	0.00882651	TEA029263/TEA031012/TEA022823/TEA006239/TEA009363
BP	GO:1903825	organic acid transmembrane transport	0.00882651	TEA029263/TEA031012/TEA022823/TEA006239/TEA009363
BP	GO:1905039	carboxylic acid transmembrane transport	0.00882651	TEA029263/TEA031012/TEA022823/TEA006239/TEA009363
BP	GO:0009072	aromatic amino acid family metabolic process	0.0104647	TEA007223/TEA001026/TEA022945/TEA033097/TEA028537
BP	GO:0009094	L-phenylalanine biosynthetic process	0.0174986	TEA001026/TEA022945/TEA033097
BP	GO:1902223	erythrose 4-phosphate/phosphoenolpyruvate family amino acid biosynthetic process	0.0174986	TEA001026/TEA022945/TEA033097
BP	GO:0006558	L-phenylalanine metabolic process	0.0224337	TEA001026/TEA022945/TEA033097
BP	GO:1902221	erythrose 4-phosphate/phosphoenolpyruvate family amino acid metabolic process	0.0224337	TEA001026/TEA022945/TEA033097
BP	GO:0006487	protein N-linked glycosylation	0.028045	TEA033417/TEA001751/TEA022919
BP	GO:0006801	superoxide metabolic process	0.028045	TEA005110/TEA006239/TEA012017
BP	GO:0009095	aromatic amino acid family biosynthetic process, prephenate pathway	0.028045	TEA001026/TEA022945/TEA033097
BP	GO:0072593	reactive oxygen species metabolic process	0.028045	TEA005110/TEA006239/TEA012017
BP	GO:0030243	cellulose metabolic process	0.0293411	TEA030973/TEA030594/TEA020209/TEA021184/TEA032146/TEA030545/TEA028077
BP	GO:0030244	cellulose biosynthetic process	0.0293411	TEA030973/TEA030594/TEA020209/TEA021184/TEA032146/TEA030545/TEA028077
BP	GO:0006629	lipid metabolic process	0.0332832	TEA008367/TEA021198/TEA026768/TEA023651/TEA005469/TEA005574/TEA016934/TEA024230/TEA002954/TEA015704/TEA026315/TEA000441/TEA013883/TEA032831/TEA007157/TEA023731/TEA018685/TEA001193/TEA020120/TEA011942/TEA021230/TEA003898/TEA029261/TEA022491/TEA002887/TEA032093/TEA030352/TEA009179/TEA008057
BP	GO:0006820	anion transport	0.035468	TEA029263/TEA031012/TEA029071/TEA025995/TEA018819/TEA022823/TEA013305/TEA006239/TEA009363/TEA030352
BP	GO:0008610	lipid biosynthetic process	0.0393299	TEA008367/TEA026768/TEA023651/TEA005469/TEA016934/TEA002954/TEA013883/TEA032831/TEA007157/TEA023731/TEA021230/TEA003898/TEA032093/TEA009179
BP	GO:0006790	sulfur compound metabolic process	0.0427124	TEA019127/TEA028149/TEA014026/TEA020895/TEA006735/TEA012514
CC	GO:0048046	apoplast	0.00068278	TEA003768/TEA007185/TEA008094/TEA007187/TEA019644/TEA017941/TEA019643
CC	GO:0031225	anchored component of membrane	0.00109998	TEA007281/TEA028090/TEA015411/TEA028087/TEA021227
CC	GO:0071944	cell periphery	0.00168729	TEA003768/TEA007185/TEA008094/TEA004576/TEA007187/TEA019644/TEA017941/TEA017824/TEA019643/TEA016395/TEA033368/TEA015411/TEA009002/TEA008273/TEA016826/TEA023095/TEA021227
CC	GO:0005618	cell wall	0.00210936	TEA003768/TEA007185/TEA008094/TEA004576/TEA007187/TEA019644/TEA017941/TEA017824/TEA019643/TEA016395/TEA009002/TEA016826/TEA023095
CC	GO:0030312	external encapsulating structure	0.00210936	TEA003768/TEA007185/TEA008094/TEA004576/TEA007187/TEA019644/TEA017941/TEA017824/TEA019643/TEA016395/TEA009002/TEA016826/TEA023095
CC	GO:0005576	extracellular region	0.00227535	TEA003768/TEA007185/TEA008094/TEA007187/TEA019644/TEA017941/TEA019643
CC	GO:0044459	plasma membrane part	0.016095	TEA033368/TEA015411/TEA008273/TEA021227
CC	GO:0005886	plasma membrane	0.0185541	TEA033368/TEA015411/TEA008273/TEA021227
CC	GO:0005798	Golgi-associated vesicle	0.0267074	TEA033368/TEA008982/TEA008273
CC	GO:0030660	Golgi-associated vesicle membrane	0.0267074	TEA033368/TEA008982/TEA008273
MF	GO:0005507	copper ion binding	0.000472246	TEA031895/TEA027671/TEA006312/TEA016093/TEA000126/TEA028726/TEA032328/TEA013661/TEA016939/TEA030071/TEA000123/TEA021420/TEA014056/TEA004737
MF	GO:0043565	sequence-specific DNA binding	0.000570995	TEA031948/TEA028505/TEA008513/TEA001873/TEA020545/TEA028473/TEA018496/TEA011154/TEA017544/TEA028249/TEA026188/TEA017086/TEA027171/TEA012360/TEA027083/TEA022550/TEA015988/TEA005142/TEA032033/TEA016955/TEA011588
MF	GO:0005509	calcium ion binding	0.000707752	TEA001817/TEA001304/TEA012466/TEA023422/TEA024138/TEA001306/TEA006407/TEA006621/TEA029503/TEA014324/TEA027737/TEA025970/TEA017096/TEA003470/TEA001007/TEA011744/TEA010525/TEA029102/TEA031437/TEA030675/TEA017817/TEA023404
MF	GO:0005516	calmodulin binding	0.000838477	TEA014549/TEA019924/TEA024796/TEA028721/TEA004410/TEA007194/TEA015453/TEA025057
MF	GO:0016747	transferase activity, transferring acyl groups other than amino-acyl groups	0.001246	TEA033580/TEA029054/TEA031662/TEA024566/TEA010126/TEA023651/TEA025362/TEA013339/TEA032903/TEA032893/TEA021771/TEA005469/TEA004274/TEA015906/TEA004978/TEA016934/TEA030909/TEA010682/TEA018187/TEA029425/TEA030004/TEA032135/TEA030910/TEA027258/TEA011691/TEA008511/TEA009179
MF	GO:0001071	nucleic acid binding transcription factor activity	0.00135328	TEA006402/TEA031948/TEA028505/TEA008513/TEA001873/TEA020545/TEA011053/TEA028473/TEA018496/TEA011154/TEA005735/TEA013830/TEA001398/TEA021909/TEA027221/TEA010420/TEA017544/TEA028249/TEA018558/TEA026188/TEA012075/TEA027171/TEA012360/TEA027083/TEA022550/TEA015988/TEA008270/TEA005142/TEA014088/TEA029181/TEA032033/TEA026097/TEA024339/TEA032800/TEA008005/TEA021127/TEA016955/TEA010423/TEA023550/TEA011588
MF	GO:0003700	transcription factor activity, sequence-specific DNA binding	0.00135328	TEA006402/TEA031948/TEA028505/TEA008513/TEA001873/TEA020545/TEA011053/TEA028473/TEA018496/TEA011154/TEA005735/TEA013830/TEA001398/TEA021909/TEA027221/TEA010420/TEA017544/TEA028249/TEA018558/TEA026188/TEA012075/TEA027171/TEA012360/TEA027083/TEA022550/TEA015988/TEA008270/TEA005142/TEA014088/TEA029181/TEA032033/TEA026097/TEA024339/TEA032800/TEA008005/TEA021127/TEA016955/TEA010423/TEA023550/TEA011588
MF	GO:0016762	xyloglucan:xyloglucosyl transferase activity	0.00183542	TEA003768/TEA007185/TEA008094/TEA007187/TEA019644/TEA017941/TEA019643
MF	GO:0016746	transferase activity, transferring acyl groups	0.00252069	TEA033580/TEA029054/TEA031662/TEA024566/TEA010126/TEA033701/TEA023651/TEA025362/TEA013339/TEA032903/TEA032893/TEA021771/TEA005469/TEA004274/TEA015906/TEA004978/TEA016934/TEA030909/TEA010682/TEA018187/TEA029425/TEA030004/TEA032135/TEA030910/TEA007157/TEA027258/TEA027158/TEA011691/TEA008511/TEA009179
MF	GO:0016765	transferase activity, transferring alkyl or aryl (other than methyl) groups	0.00845	TEA007223/TEA019127/TEA020895/TEA006735/TEA012514/TEA028537
MF	GO:0004842	ubiquitin-protein transferase activity	0.00949656	TEA005482/TEA031666/TEA029343/TEA022563/TEA023773/TEA033065/TEA009728/TEA018913/TEA005829/TEA001921/TEA024056
MF	GO:0019787	ubiquitin-like protein transferase activity	0.00949656	TEA005482/TEA031666/TEA029343/TEA022563/TEA023773/TEA033065/TEA009728/TEA018913/TEA005829/TEA001921/TEA024056
MF	GO:0004553	hydrolase activity, hydrolyzing O-glycosyl compounds	0.0101721	TEA003768/TEA007185/TEA008094/TEA000048/TEA025611/TEA011405/TEA007187/TEA019644/TEA023721/TEA031308/TEA028587/TEA021189/TEA029877/TEA011905/TEA026325/TEA024373/TEA016861/TEA017941/TEA022060/TEA005738/TEA016295/TEA019643/TEA029829/TEA007990/TEA002704/TEA005699/TEA010525/TEA000108/TEA012834/TEA016597/TEA021750/TEA027872
MF	GO:0004664	prephenate dehydratase activity	0.0142442	TEA001026/TEA022945/TEA033097
MF	GO:0005342	organic acid transmembrane transporter activity	0.0146067	TEA029263/TEA031012/TEA022823/TEA006239
MF	GO:0015171	amino acid transmembrane transporter activity	0.0146067	TEA029263/TEA031012/TEA022823/TEA006239
MF	GO:0046943	carboxylic acid transmembrane transporter activity	0.0146067	TEA029263/TEA031012/TEA022823/TEA006239
MF	GO:0030246	carbohydrate binding	0.0153684	TEA018107/TEA001817/TEA031308/TEA015085/TEA029565/TEA029877/TEA026325/TEA024920/TEA008715/TEA003887/TEA011572/TEA031943/TEA029829/TEA025970/TEA026225/TEA005699/TEA013609/TEA028069/TEA016597/TEA015595/TEA031939
MF	GO:0016798	hydrolase activity, acting on glycosyl bonds	0.015743	TEA003768/TEA007185/TEA008094/TEA000048/TEA025611/TEA021214/TEA011405/TEA007187/TEA019644/TEA023721/TEA031308/TEA028587/TEA021189/TEA029877/TEA011905/TEA026325/TEA024373/TEA016861/TEA017941/TEA022060/TEA005738/TEA016295/TEA019643/TEA029829/TEA007990/TEA002704/TEA005699/TEA010525/TEA000108/TEA012834/TEA016597/TEA021750/TEA027872
MF	GO:0008514	organic anion transmembrane transporter activity	0.0204199	TEA029263/TEA031012/TEA022823/TEA006239
MF	GO:0008194	UDP-glycosyltransferase activity	0.0228009	TEA030973/TEA020209/TEA021184/TEA025243/TEA022324/TEA033417/TEA032146/TEA022099/TEA030545/TEA001751/TEA022919/TEA022259/TEA001497
MF	GO:0033926	glycopeptide alpha-N-acetylgalactosaminidase activity	0.0281819	TEA025611/TEA011405/TEA024373
MF	GO:0016831	carboxy-lyase activity	0.0339675	TEA005656/TEA008970/TEA016193/TEA027542/TEA006193/TEA021095
MF	GO:0001871	pattern binding	0.0376108	TEA018107/TEA001817/TEA024920/TEA003887/TEA011572/TEA031943/TEA025970/TEA028069/TEA015595
MF	GO:0030247	polysaccharide binding	0.0376108	TEA018107/TEA001817/TEA024920/TEA003887/TEA011572/TEA031943/TEA025970/TEA028069/TEA015595
MF	GO:0016829	lyase activity	0.0390188	TEA017309/TEA014989/TEA005656/TEA031966/TEA031969/TEA008970/TEA016193/TEA001026/TEA022945/TEA001809/TEA033097/TEA030929/TEA001069/TEA027542/TEA006193/TEA013076/TEA021095/TEA018396/TEA001416
MF	GO:0016887	ATPase activity	0.0431394	TEA030596/TEA030924/TEA005434/TEA005476/TEA027783/TEA024832/TEA031723/TEA026827/TEA028575/TEA023429/TEA002325/TEA018766/TEA014767/TEA010703/TEA030099/TEA003421/TEA027096/TEA031706/TEA031904
MF	GO:0016836	hydro-lyase activity	0.0438789	TEA001026/TEA022945/TEA033097/TEA013076/TEA001416
MF	GO:0016614	oxidoreductase activity, acting on CH-OH group of donors	0.0463075	TEA020986/TEA002814/TEA028422/TEA030778/TEA002954/TEA016502/TEA016696/TEA014418/TEA030993/TEA027160/TEA021230/TEA030992/TEA003898/TEA024496/TEA014326/TEA002887/TEA013029
