# Supplementary material for: Defensive Responses of Tea Plants (Camellia sinensis) Against Tea Green Leafhopper Attack: A Multi-Omics Study
Source: Front Plant Sci. 2020 Jan 17;10:1705. doi: 10.3389/fpls.2019.01705 (PMC6978701; doi:10.3389/fpls.2019.01705)
Supplement: Supplementary file 9 [file Table_8.xlsx]

## Sheet: Sheet1
Supplemental Table S8. Go enrichment of down-regulated DEGs in LD vs CK comparison. Overrepresented BPs, MFs and CCs were identified based on a hypergeometric text with p-value<0.05. GO: Gene ontology. BPs, biological processes. MF, molecular functions. CC, cellular components.
Category	GO ID	Description	p-value	gene ID
BP	GO:0015979	photosynthesis	6.80411e-05	TEA027026/TEA008946/TEA025653/TEA030102/TEA000446/TEA022152/TEA016023/TEA023668/TEA029972/TEA026086/TEA006446
BP	GO:0019725	cellular homeostasis	0.00192373	TEA008216/TEA001163/TEA013803/TEA030680/TEA002014/TEA027097/TEA012987/TEA024585/TEA016450/TEA016447/TEA015370/TEA033211
BP	GO:0042592	homeostatic process	0.00235904	TEA008216/TEA001163/TEA013803/TEA030680/TEA002014/TEA027097/TEA012987/TEA024585/TEA016450/TEA016447/TEA015370/TEA033211
BP	GO:0043648	dicarboxylic acid metabolic process	0.00854481	TEA026779/TEA030315/TEA003892
BP	GO:0065008	regulation of biological quality	0.0115784	TEA008216/TEA001163/TEA013803/TEA030680/TEA002014/TEA027097/TEA012987/TEA024585/TEA016450/TEA016447/TEA015370/TEA033211
BP	GO:0009064	glutamine family amino acid metabolic process	0.0162815	TEA026779/TEA030315/TEA003892
BP	GO:0009084	glutamine family amino acid biosynthetic process	0.0162815	TEA026779/TEA030315/TEA003892
BP	GO:0009309	amine biosynthetic process	0.0195008	TEA014227/TEA002875/TEA020761
BP	GO:0042401	cellular biogenic amine biosynthetic process	0.0195008	TEA014227/TEA002875/TEA020761
BP	GO:0043631	RNA polyadenylation	0.0269147	TEA017148/TEA022092/TEA010787
BP	GO:0045454	cell redox homeostasis	0.0274769	TEA008216/TEA001163/TEA013803/TEA030680/TEA027097/TEA012987/TEA024585/TEA015370/TEA033211
BP	GO:0019684	photosynthesis, light reaction	0.0311083	TEA027026/TEA022152/TEA026086
BP	GO:0006576	cellular biogenic amine metabolic process	0.0356235	TEA014227/TEA002875/TEA020761
BP	GO:0044106	cellular amine metabolic process	0.0356235	TEA014227/TEA002875/TEA020761
BP	GO:1901565	organonitrogen compound catabolic process	0.0390182	TEA029083/TEA014932/TEA015351/TEA021819/TEA033470
BP	GO:0031123	RNA 3'-end processing	0.0404563	TEA017148/TEA022092/TEA010787
BP	GO:0044283	small molecule biosynthetic process	0.0482932	TEA002439/TEA026779/TEA030315/TEA022927/TEA033790/TEA003892/TEA015503/TEA002875/TEA020761/TEA032743/TEA031494
CC	GO:0009523	photosystem II	9.5423e-07	TEA027026/TEA008946/TEA025653/TEA030102/TEA022152/TEA016023/TEA023668/TEA029972/TEA006446
CC	GO:0009521	photosystem	3.73982e-05	TEA027026/TEA008946/TEA025653/TEA030102/TEA000446/TEA022152/TEA016023/TEA023668/TEA029972/TEA006446
CC	GO:0034357	photosynthetic membrane	8.99376e-05	TEA027026/TEA008946/TEA025653/TEA030102/TEA000446/TEA022152/TEA016023/TEA023668/TEA029972/TEA006446
CC	GO:0009579	thylakoid	0.000117655	TEA027026/TEA008946/TEA025653/TEA030102/TEA000446/TEA022152/TEA016023/TEA023668/TEA029972/TEA006446
CC	GO:0044436	thylakoid part	0.000117655	TEA027026/TEA008946/TEA025653/TEA030102/TEA000446/TEA022152/TEA016023/TEA023668/TEA029972/TEA006446
CC	GO:0009654	photosystem II oxygen evolving complex	0.00062179	TEA027026/TEA008946/TEA022152/TEA016023/TEA006446
CC	GO:1990204	oxidoreductase complex	0.00123465	TEA027026/TEA008946/TEA022152/TEA016023/TEA006446
CC	GO:0019898	extrinsic component of membrane	0.00226248	TEA027026/TEA008946/TEA022152/TEA016023
CC	GO:0042651	thylakoid membrane	0.00263172	TEA027026/TEA008946/TEA022152/TEA016023/TEA006446
MF	GO:0008146	sulfotransferase activity	4.82702e-06	TEA019090/TEA000030/TEA014111/TEA014129/TEA008859/TEA008861/TEA004084/TEA003987/TEA028679/TEA019091
MF	GO:0016782	transferase activity, transferring sulfur-containing groups	4.82702e-06	TEA019090/TEA000030/TEA014111/TEA014129/TEA008859/TEA008861/TEA004084/TEA003987/TEA028679/TEA019091
MF	GO:0016638	oxidoreductase activity, acting on the CH-NH2 group of donors	0.000318779	TEA029083/TEA026779/TEA030315/TEA024031/TEA003892
MF	GO:0045735	nutrient reservoir activity	0.00045446	TEA000817/TEA016870/TEA016871/TEA010589/TEA011002/TEA006256/TEA017770/TEA029278/TEA000644/TEA029265/TEA003973
MF	GO:0004252	serine-type endopeptidase activity	0.00441691	TEA027080/TEA017540/TEA011321/TEA014891/TEA016545/TEA016760/TEA030142/TEA020263/TEA029243/TEA013452/TEA029255
MF	GO:0004553	hydrolase activity, hydrolyzing O-glycosyl compounds	0.00448693	TEA001889/TEA024110/TEA012217/TEA032246/TEA029228/TEA026209/TEA024163/TEA025857/TEA023722/TEA009303/TEA024162/TEA019132/TEA006718/TEA024906/TEA027179/TEA004281/TEA002705/TEA021989/TEA003751/TEA032577/TEA011910/TEA004253/TEA021819/TEA011511/TEA033470
MF	GO:0030145	manganese ion binding	0.00497612	TEA030102/TEA023668/TEA029972
MF	GO:0016798	hydrolase activity, acting on glycosyl bonds	0.00568088	TEA001889/TEA024110/TEA012217/TEA023594/TEA032246/TEA029228/TEA026209/TEA024163/TEA025857/TEA023722/TEA009303/TEA024162/TEA019132/TEA006718/TEA024906/TEA027179/TEA004281/TEA002705/TEA021989/TEA003751/TEA032577/TEA011910/TEA004253/TEA021819/TEA011511/TEA033470
MF	GO:0016702	oxidoreductase activity, acting on single donors with incorporation of molecular oxygen, incorporation of two atoms of oxygen	0.00817706	TEA009596/TEA030362/TEA011647/TEA009430/TEA009423
MF	GO:0008236	serine-type peptidase activity	0.00917948	TEA027080/TEA017540/TEA027933/TEA011321/TEA014891/TEA001425/TEA016545/TEA011647/TEA016760/TEA030142/TEA020263/TEA029243/TEA019947/TEA013452/TEA027746/TEA029255
MF	GO:0017171	serine hydrolase activity	0.00917948	TEA027080/TEA017540/TEA027933/TEA011321/TEA014891/TEA001425/TEA016545/TEA011647/TEA016760/TEA030142/TEA020263/TEA029243/TEA019947/TEA013452/TEA027746/TEA029255
MF	GO:0051213	dioxygenase activity	0.0101534	TEA009596/TEA030362/TEA011647/TEA009430/TEA009423
MF	GO:0022804	active transmembrane transporter activity	0.0214383	TEA016254/TEA020838/TEA025502/TEA012286/TEA027978/TEA024786/TEA017141/TEA002523/TEA017083/TEA017709/TEA021046/TEA026126/TEA005016/TEA029247/TEA027878
MF	GO:0004175	endopeptidase activity	0.0223761	TEA028391/TEA029112/TEA027080/TEA014543/TEA017540/TEA011321/TEA014891/TEA016545/TEA016760/TEA030142/TEA020263/TEA029243/TEA013452/TEA029255
MF	GO:0016701	oxidoreductase activity, acting on single donors with incorporation of molecular oxygen	0.0290255	TEA009596/TEA030362/TEA011647/TEA009430/TEA009423
MF	GO:0015238	drug transmembrane transporter activity	0.0346866	TEA020838/TEA027978/TEA017709/TEA026126/TEA029247/TEA027878
MF	GO:0090484	drug transporter activity	0.0346866	TEA020838/TEA027978/TEA017709/TEA026126/TEA029247/TEA027878
MF	GO:0046873	metal ion transmembrane transporter activity	0.0410392	TEA022572/TEA030188/TEA001242/TEA024433/TEA032109/TEA029493
MF	GO:0051536	iron-sulfur cluster binding	0.0456566	TEA032989/TEA030932/TEA031088/TEA026779/TEA011569/TEA003892
MF	GO:0051540	metal cluster binding	0.0456566	TEA032989/TEA030932/TEA031088/TEA026779/TEA011569/TEA003892
MF	GO:0046915	transition metal ion transmembrane transporter activity	0.0499847	TEA022572/TEA030188
