# Supplementary material for: Defensive Responses of Tea Plants (Camellia sinensis) Against Tea Green Leafhopper Attack: A Multi-Omics Study
Source: Front Plant Sci. 2020 Jan 17;10:1705. doi: 10.3389/fpls.2019.01705 (PMC6978701; doi:10.3389/fpls.2019.01705)
Supplement: Supplementary file 11 [file Table_10.xlsx]

## Sheet: Sheet1
Supplemental Table S10. Go enrichment of down-regulated DEGs in LD vs MD comparison. Overrepresented BPs, MFs and CCs were identified based on a hypergeometric text with p-value<0.05. GO: Gene ontology. BPs, biological processes. MF, molecular functions. CC, cellular components.
Category	GO ID	Description	p-value	gene ID
BP	GO:0015698	inorganic anion transport	0.00144873	TEA021046/TEA031582/TEA032140/TEA000720/TEA025403
BP	GO:0009309	amine biosynthetic process	0.00457222	TEA014227/TEA002875/TEA020761
BP	GO:0042401	cellular biogenic amine biosynthetic process	0.00457222	TEA014227/TEA002875/TEA020761
BP	GO:0030001	metal ion transport	0.0055889	TEA012915/TEA002774/TEA030188/TEA023100/TEA032109/TEA000616/TEA014390/TEA029493/TEA028928
BP	GO:0006576	cellular biogenic amine metabolic process	0.00873266	TEA014227/TEA002875/TEA020761
BP	GO:0044106	cellular amine metabolic process	0.00873266	TEA014227/TEA002875/TEA020761
BP	GO:0006820	anion transport	0.0205195	TEA021046/TEA031582/TEA032140/TEA000720/TEA007439/TEA025403
BP	GO:0072350	tricarboxylic acid metabolic process	0.0311906	TEA002875/TEA020761
BP	GO:0006811	ion transport	0.0377095	TEA012915/TEA002774/TEA030188/TEA023100/TEA032109/TEA021046/TEA031582/TEA032140/TEA000616/TEA014390/TEA029493/TEA028928/TEA000720/TEA007439/TEA028773/TEA025403
BP	GO:0009308	amine metabolic process	0.0395731	TEA014227/TEA002875/TEA020761
MF	GO:0015103	inorganic anion transmembrane transporter activity	0.00389713	TEA031582/TEA032140/TEA000720/TEA025403
MF	GO:0008509	anion transmembrane transporter activity	0.00429871	TEA031582/TEA032140/TEA000720/TEA007439/TEA025403
MF	GO:0001071	nucleic acid binding transcription factor activity	0.0075682	TEA025666/TEA011289/TEA015548/TEA025664/TEA018527/TEA030964/TEA014551/TEA032898/TEA027189/TEA019111/TEA003288/TEA005790/TEA022729/TEA004791/TEA005598/TEA014041/TEA000588/TEA018511
MF	GO:0003700	transcription factor activity, sequence-specific DNA binding	0.0075682	TEA025666/TEA011289/TEA015548/TEA025664/TEA018527/TEA030964/TEA014551/TEA032898/TEA027189/TEA019111/TEA003288/TEA005790/TEA022729/TEA004791/TEA005598/TEA014041/TEA000588/TEA018511
MF	GO:0046873	metal ion transmembrane transporter activity	0.0152775	TEA012915/TEA030188/TEA032109/TEA029493/TEA028928
MF	GO:0016765	transferase activity, transferring alkyl or aryl (other than methyl) groups	0.0335038	TEA003868/TEA002875/TEA020761
MF	GO:0045735	nutrient reservoir activity	0.0416705	TEA017770/TEA006256/TEA011002/TEA029278/TEA000644
