# Supplementary material for: Defensive Responses of Tea Plants (Camellia sinensis) Against Tea Green Leafhopper Attack: A Multi-Omics Study
Source: Front Plant Sci. 2020 Jan 17;10:1705. doi: 10.3389/fpls.2019.01705 (PMC6978701; doi:10.3389/fpls.2019.01705)
Supplement: Supplementary file 12 [file Table_11.xlsx]

## Sheet: correlation analysis
Supplemental Table S11. Correlations between flavonoid contents and gene expression
	EGCG	ECG	EGC	ECG3”Me	EGCG3''Me	EC	EC-ECG dimer	EGC-ECG dimer	Prodelphinidin A2 3'-gallate	Epiafzelechin 3-gallate	Kaempferol 3-O-glucosylrutinoside	Tricetin	C-Hexosyl-apigenin O-rhamnoside	Isovitexin glucoside	Carthamidin 6,7-diglucoside	Naringenin diglucoside	Camellianin B
PAL
TEA024587	0.911102	0.940261	0.999683	0.997671	0.993791	0.994212	0.946089	0.933479	0.989165	0.996582	0.965089	0.996679	0.981814	0.375102	0.37376	0.535071	-0.0961076
TEA023243	0.994207	0.982912	0.848459	0.894148	0.912664	0.911081	0.979531	0.986298	0.777651	0.900522	0.964429	0.900003	0.749468	0.793807	0.792926	0.889901	0.422571
TEA014056	0.920243	0.947763	0.998851	0.998964	0.996065	0.996399	0.953213	0.941396	0.985569	0.998203	0.970798	0.998274	0.977241	0.396094	0.394765	0.554152	-0.073438
TEA014166	0.994937	0.99973	0.939589	0.967433	0.977469	0.976647	0.999984	0.999092	0.890881	0.970988	0.99825	0.970702	0.870205	0.650835	0.649736	0.776296	0.225952
4CL
TEA034012	0.959511	0.978427	0.9865	0.997477	0.999613	0.999499	0.981901	0.974235	0.959196	0.998399	0.99211	0.99833	0.945941	0.500189	0.498936	0.647197	0.0430408
CHI
TEA034003	0.999557	0.994259	0.887087	0.926293	0.941712	0.940408	0.992229	0.996148	0.824235	0.931639	0.982081	0.931205	0.798733	0.744052	0.743084	0.851689	0.35073
F3'H
TEA006847	0.997424	0.988884	0.866905	0.909641	0.926743	0.925287	0.986123	0.991583	0.799711	0.915545	0.973294	0.915065	0.772743	0.771471	0.77055	0.872959	0.389775
F3H
TEA023790	0.992741	0.999071	0.946211	0.972276	0.981473	0.980727	0.999673	0.998046	0.899739	0.975552	0.999229	0.975289	0.879832	0.635606	0.634488	0.763605	0.206533
FLS
TEA006643	0.857775	0.894973	0.995968	0.98325	0.974454	0.975313	0.902662	0.88615	0.999478	0.980515	0.928651	0.980748	0.997115	0.266233	0.264838	0.434577	-0.209712
TEA010328	0.910227	0.939538	0.999734	0.997524	0.993553	0.993983	0.945401	0.932718	0.989474	0.996405	0.964532	0.996505	0.982214	0.373139	0.371796	0.533282	-0.0982141
DFR
TEA032730	0.999601	0.99442	0.887785	0.926863	0.94222	0.940922	0.992416	0.996279	0.825091	0.932188	0.982365	0.931755	0.799643	0.74304	0.74207	0.850895	0.349313
LAR
TEA032730	0.813825	0.856345	0.985576	0.965482	0.953323	0.95448	0.865273	0.846166	0.998853	0.961619	0.895938	0.961946	0.999991	0.188134	0.186713	0.361007	-0.28739
Note: The first column shows the gene ID and the number in the remaining columns represents the coefficient. Columns highlighted in yellow represent significant difference at 95% probability level (p<0.05) Columns highlighted in red epresent significant difference at 99% probability level (p<0.01)
